# Supplementary material for: Genetic Regulation of Transcriptional Variation in Natural Arabidopsis thaliana Accessions
Source: G3 (Bethesda). 2016 May 24;6(8):2319–28. doi: 10.1534/g3.116.030874 (PMC4978887; doi:10.1534/g3.116.030874)
Supplement: Supplemental Material [file supp_g3.116.030874_TableS1.xlsx]

## Sheet: 工作表1
Table S1. 27 genes for which transcripts were only detected in the collection of 107 Swedish A. thaliana accessions.
Locus	Annotation
AT1G11640	tRNA-Trp
AT1G20210	tRNA-Asp
AT1G22651	Unknown
AT1G28740	tRNA-Pro
AT1G28750	tRNA-Pro
AT1G28790	tRNA-Pro
AT1G28810	tRNA-Pro
AT1G28830	tRNA-Pro
AT1G28840	tRNA-Pro
AT1G28910	tRNA-Pro
AT1G28990	tRNA-Pro
AT1G57710	tRNA-Undet
AT1G80831	Unknown
AT2G01667	Unknown
AT2G16016	Unknown
AT2G16881	Unknown
AT2G34202	MIR399D
AT2G40802	Unknown
AT3G04732	Unknown
AT3G06335	tRNA-Pro
AT3G29195	Unknown
AT3G29633	Unknown
AT3G49051	Unknown
AT3G50651	Unknown
AT5G41774	Unknown
AT5G65445	tRNA-Ser
AT5G66211	Unknown
