# Supplementary material for: Genetic Regulation of Transcriptional Variation in Natural Arabidopsis thaliana Accessions
Source: G3 (Bethesda). 2016 May 24;6(8):2319–28. doi: 10.1534/g3.116.030874 (PMC4978887; doi:10.1534/g3.116.030874)
Supplement: Supplemental Material [file supp_g3.116.030874_TableS2.xlsx]

## Sheet: 工作表1
Table S2. 349 cis-eQTL detected in the population of 140 wild-collected A. thaliana accessions
Locus	Peak SNP	aMAF	bOdds ratio±SE	cP-value	dReplicated	eSV	fNum	gDeletion	Annotation
AT2G05117	chr2_1830148	0.36	0.21±0.02	1.58699e-20	Yes-GBF	No	19	No	SCR-like-9
AT4G22390	chr4_11828893	0.25	0.21±0.02	1.3208e-18	Yes-GBF	No	19	No	F-box-associated-ubiquitination-effector-family-protein
AT5G08460	chr5_2734328	0.51	20±2.28	2.04117e-18	Yes-GBF	No	19	No	GDSL-like-Lipase/Acylhydrolase-superfamily-protein
AT1G34100	chr1_12399605	0.48	19.39±2.32	6.08807e-17	Yes-GBF	No	18	No	unknow function
AT1G05780	chr1_1727506	0.19	0.2±0.03	3.2749e-15	Yes-GBF	No	19	No	Vacuolar-ATPase-assembly-integral-membrane-protein-VMA21-like-domain
AT2G04830	chr2_1694433	0.11	6.17±0.82	3.99855e-14	Yes-GBF	No	19	No	Protein-of-unknown-function-(DUF295)
AT1G64235	chr1_23835317	0.1	6.83±0.9	4.27681e-14	Yes-GBF	No	19	No	Bifunctional-inhibitor/lipid-transfer-protein/seed-storage-2S-albumin-superfamily-protein
AT2G15930	chr2_6938326	0.22	4.11±0.56	2.75209e-13	Yes-GBF	No	19	No	unknow function
AT1G33930	chr1_12308998	0.3	0.28±0.04	4.4087e-13	Yes-GBF	No	19	No	P-loop-containing-nucleoside-triphosphate-hydrolases-superfamily-protein
AT3G25720	chr3_9381875	0.39	3.27±0.46	1.05563e-12	Yes-GBF	No	17	No	RNA-directed-DNA-polymerase-(reverse-transcriptase)-related-family-protein
AT1G11370	chr1_3824839	0.26	4.3±0.61	1.25045e-12	Yes-GBF	No	19	No	Pectin-lyase-like-superfamily-protein
AT1G67148	chr1_25121971	0.2	0.26±0.04	3.53454e-12	Yes-GBF	Yes	16	No	unknow function
AT4G15053	chr4_8578153	0.07	7.03±1.02	5.46875e-12	Yes-GBF	No	19	No	Protein-of-Unknown-Function-(DUF239)
AT4G01190	chr4_506690	0.54	42.47±6.2	7.43629e-12	Yes-GBF	No	19	No	phosphatidylinositol-phosphate-kinase-10
AT1G76830	chr1_28791638	0.07	7.05±1.05	1.89997e-11	Yes-GBF	No	19	No	F-box-and-associated-interaction-domains-containing-protein
AT5G24206	chr5_8195618	0.37	0.33±0.05	3.10171e-11	Yes-GBF	No	18	No	other-RNA
AT3G25719	chr3_9381875	0.39	3.01±0.46	4.17203e-11	Yes-GBF	No	19	No	unknow function
AT1G78030	chr1_29344914	0.35	5.37±0.82	7.2213e-11	Yes-GBF	No	18	No	unknow function
AT2G24165	chr2_10272756	0.26	0.28±0.04	8.64313e-11	Yes-GBF	No	19	No	unknow function
AT1G22090	chr1_7795619	0.46	0.35±0.05	9.70333e-11	Yes-GBF	No	19	No	Protein-of-unknown-function-(DUF626)
AT2G21045	chr2_9028685	0.14	4.84±0.76	1.75774e-10	Yes-GBF	No	19	No	HAC1
AT1G70870	chr1_26720882	0.24	0.3±0.05	4.38646e-10	Yes-GBF	No	19	No	Polyketide-cyclase/dehydrase-and-lipid-transport-superfamily-protein
AT4G09012	chr4_5783151	0.51	13.02±2.12	7.80724e-10	Yes-GBF	No	19	No	Mitochondrial-ribosomal-protein-L27
AT3G46482	chr3_17116461	0.22	3.49±0.58	1.44449e-09	Yes-GBF	No	19	No	unknow function
AT3G53840	chr3_19946789	0.55	53.73±8.95	1.9339e-09	Yes-GBF	No	19	No	Protein-kinase-superfamily-protein
AT3G59180	chr3_21880703	0.13	4.56±0.78	5.78226e-09	Yes-GBF	No	18	No	Protein-with-RNI-like/FBD-like-domains
AT3G58480	chr3_21625946	0.31	0.35±0.06	8.46689e-09	Yes-GBF	No	19	No	calmodulin-binding-family-protein
AT5G67040	chr5_26759092	0.17	3.37±0.59	1.28636e-08	Yes-GBF	No	19	No	Protein-of-unknown-function-(DUF295)
AT5G40050	chr5_16033293	0.31	4.35±0.78	2.26209e-08	Yes-GBF	No	19	No	F-box/FBD-like-domains-containing-protein
AT5G48350	chr5_19593564	0.27	3.98±0.72	3.61344e-08	Yes-GBF	No	19	No	Polynucleotidyl-transferase,-ribonuclease-H-like-superfamily-protein
AT1G50050	chr1_18548772	0.33	0.31±0.06	8.78705e-08	Yes-GBF	No	19	No	CAP-(Cysteine-rich-secretory-proteins,-Antigen-5,-and-Pathogenesis-related-1-protein)-superfamily-protein
AT1G51990	chr1_19330953	0.37	0.34±0.06	1.20956e-07	Yes-GBF	No	19	No	O-methyltransferase-family-protein
AT5G36240	chr5_14280170	0.12	0.28±0.05	1.63374e-07	Yes-GBF	No	19	No	zinc-knuckle-(CCHC-type)-family-protein
AT1G73120	chr1_27496441	0.26	3.8±0.73	1.73501e-07	Yes-GBF	No	19	No	unknow function
AT5G24040	chr5_8122802	0.1	4.43±0.85	1.88658e-07	Yes-GBF	No	19	No	Protein-of-unknown-function-(DUF295)
AT4G01335	chr4_525881	0.3	2.93±0.56	1.93323e-07	Yes-GBF	No	19	No	unknow function
AT2G10260	chr2_3235177	0.22	2.87±0.56	2.9203e-07	Yes-GBF	No	19	No	unknow function
AT5G22680	chr5_7539592	0.32	2.63±0.51	3.0734e-07	Yes-GBF	No	19	No	unknow function
AT2G29000	chr2_12676615	0.37	0.42±0.08	3.23262e-07	Yes-GBF	Not found	19	No	Leucine-rich-repeat-protein-kinase-family-protein
AT2G45940	chr2_18981758	0.41	0.43±0.09	4.89802e-07	Yes-GBF	No	19	No	Protein-of-unknown-function-(DUF295)
AT2G13128	chr2_5419483	0.31	0.23±0.03	8.62531e-18	Yes	No	19	No
AT5G54206	chr5_22001192	0.17	0.18±0.02	1.17049e-16	Yes	No	19	No
AT3G59190	chr3_21877104	0.12	0.16±0.02	1.0457e-15	Yes	No	19	No	F-box/RNI-like-superfamily-protein
AT5G34830	chr5_12253016	0.57	4.32±0.56	1.48158e-14	Yes	No	19	No
AT5G47130	chr5_19138652	0.39	0.29±0.04	2.30651e-14	Yes	No	19	No	Bax-inhibitor-1-family-protein
AT5G49420	chr5_20036165	0.25	0.25±0.03	4.31623e-14	Yes	No	19	No	MADS-box-transcription-factor-family-protein
AT5G03820	chr5_1016502	0.49	0.24±0.03	1.05989e-13	Yes	No	19	No	GDSL-like-Lipase/Acylhydrolase-family-protein
AT5G14290	chr5_4618808	0.21	3.88±0.56	3.94149e-12	Yes	No	16	No	Mitochondrial-ribosomal-protein-L37
AT1G61070	chr1_22493111	0.24	3.97±0.58	8.08029e-12	Yes	No	19	No	low-molecular-weight-cysteine-rich-66
AT4G06536	chr4_3043219	0.1	0.19±0.03	3.72497e-11	Yes	Not found	19	No	SPla/RYanodine-receptor-(SPRY)-domain-containing-protein
AT2G12935	chr2_5094798	0.09	5.47±0.83	5.20511e-11	Yes	No	18	No
AT4G28790	chr4_14228260	0.07	0.16±0.03	1.95152e-10	Yes	No	19	No	basic-helix-loop-helix-(bHLH)-DNA-binding-superfamily-protein
AT5G41650	chr5_15873336	0.06	0.14±0.02	2.76823e-10	Yes	No	19	No	Lactoylglutathione-lyase-/-glyoxalase-I-family-protein
AT1G48390	chr1_17880215	0.11	0.21±0.03	3.91492e-10	Yes	Not found	19	No	RNI-like-superfamily-protein
AT1G03660	chr1_911682	0.06	0.14±0.02	4.17278e-10	Yes	No	19	No	Ankyrin-repeat-containing-protein
AT3G17150	chr3_5846031	0.11	4.82±0.77	4.17832e-10	Yes	No	19	No	Plant-invertase/pectin-methylesterase-inhibitor-superfamily-protein
AT5G66970	chr5_26734708	0.19	3.69±0.6	5.57415e-10	Yes	No	19	No	P-loop-containing-nucleoside-triphosphate-hydrolases-superfamily-protein
AT2G25169	chr2_10687471	0.06	6.8±1.12	1.09759e-09	Yes	No	19	No
AT1G27045	chr1_9458354	0.1	0.21±0.03	1.36281e-09	Yes	No	19	No	Homeobox-leucine-zipper-protein-family
AT1G51520	chr1_19034219	0.11	0.22±0.04	1.9069e-09	Yes	No	19	No	RNA-binding-(RRM/RBD/RNP-motifs)-family-protein
AT5G22555	chr5_7487426	0.51	0.34±0.06	3.14334e-09	Yes	No	13	No
AT1G70020	chr1_26377295	0.35	0.36±0.06	4.15445e-09	Yes	No	19	No	Protein-of-unknown-function-(DUF1163)
AT3G30214	chr3_11852746	0.58	11.15±1.9	4.74053e-09	Yes	No	18	No
AT3G59620	chr3_22023014	0.42	0.33±0.06	5.00993e-09	Yes	No	19	No	Mannose-binding-lectin-superfamily-protein
AT1G62410	chr1_23092977	0.19	3.33±0.57	5.32365e-09	Yes	No	19	No	MIF4G-domain-containing-protein
AT3G22940	chr3_8127537	0.26	0.34±0.06	5.99061e-09	Yes	No	19	No	F-box-associated-ubiquitination-effector-family-protein
AT3G42786	chr3_15007014	0.06	6.18±1.06	6.04773e-09	Yes	No	19	No
AT2G24735	chr2_10527160	0.36	2.8±0.48	6.48573e-09	Yes	No	19	No
AT1G67010	chr1_24960535	0.49	0.39±0.07	1.35929e-08	Yes	No	19	No
AT5G38750	chr5_15516051	0.54	0.39±0.07	1.36647e-08	Yes	Yes	19	No	asparaginyl-tRNA-synthetase-family
AT5G37280	chr5_14761553	0.1	4.8±0.85	1.72001e-08	Yes	No	19	No	RING/U-box-superfamily-protein
AT4G09600	chr4_6073004	0.33	0.38±0.07	2.8036e-08	Yes	No	19	No	GAST1-protein-homolog-3
AT5G60220	chr5_23949615	0.18	0.31±0.06	3.45281e-08	Yes	No	19	No	tetraspanin4
AT3G21570	chr3_7601585	0.37	2.81±0.51	3.59862e-08	Yes	No	19	No
AT3G62760	chr3_23218672	0.19	3.08±0.56	3.77634e-08	Yes	No	19	No	Glutathione-S-transferase-family-protein
AT2G36550	chr2_15327657	0.56	0.33±0.06	4.12706e-08	Yes	No	19	No
AT1G19410	chr1_6711880	0.28	3.59±0.67	1.00628e-07	Yes	No	19	No	FBD-/-Leucine-Rich-Repeat-domains-containing-protein
AT5G59340	chr5_23935224	0.43	2.82±0.54	1.83264e-07	Yes	No	19	No	WUSCHEL-related-homeobox-2
AT4G01925	chr4_929945	0.07	0.2±0.04	2.11716e-07	Yes	No	19	No	Cysteine/Histidine-rich-C1-domain-family-protein
AT1G02830	chr1_625899	0.13	3.35±0.66	3.76073e-07	Yes	No	19	No	Ribosomal-L22e-protein-family
AT1G14688	chr1_5049711	0.33	2.53±0.5	4.08705e-07	Yes	No	19	No
AT1G61542	chr1_22703776	0.16	7.51±0.76	3.34209e-23	No.e	No	19	No	unknow function
AT2G16520	chr2_7160242	0.27	5.29±0.56	3.85518e-21	No.e	No	19	No	unknow function
AT5G09445	chr5_2943446	0.1	0.12±0.01	6.45645e-19	No.e	No	19	No
AT1G58150	chr1_21522140	0.15	6.29±0.71	1.29078e-18	No.e	No	19	Yes	unknow function
AT2G07110	chr2_2932104	0.12	0.14±0.02	1.85991e-18	No.e	No	19	No	unknow function
AT3G28193	chr3_10515364	0.23	5.06±0.58	2.091e-18	No.e	No	14	No
AT1G58130	chr1_21522140	0.15	6.57±0.75	2.12776e-18	No.e	No	19	Yes	unknow function
AT5G38275	chr5_15284919	0.34	0.24±0.03	2.41842e-18	No.e	No	19	No
AT1G64260	chr1_23845471	0.21	0.2±0.02	4.4704e-18	No.e	No	15	Yes	MuDR-family-transposase
AT5G34810	chr5_12972884	0.59	8.23±0.95	6.40504e-18	No.e	No	17	No	transposable-element-gene
AT5G42965	chr5_17235489	0.19	5.39±0.63	1.86346e-17	No.e	No	10	No	Polynucleotidyl-transferase,-ribonuclease-H-like-superfamily-protein
AT2G12460	chr2_5029104	0.22	0.2±0.02	2.15892e-17	No.e	No	16	No	transposable-element-gene
AT5G35800	chr5_13976331	0.65	0.12±0.01	2.18214e-17	No.e	No	19	No	transposable-element-gene
AT5G11290	chr5_3581269	0.44	7.35±0.87	2.76795e-17	No.e	No	10	No	Plant-protein-of-unknown-function-(DUF247)
AT5G53815	chr5_21851007	0.26	0.23±0.03	3.13892e-17	No.e	No	16	No	transposable-element-gene
AT2G07667	chr2_3377361	0.48	6.57±0.79	7.89875e-17	No.e	Not found	19	No	unknow function
AT1G70885	chr1_26723607	0.46	8.16±0.98	9.39534e-17	No.e	No	13	No	unknow function
AT5G45080	chr5_18192961	0.16	5.49±0.68	6.21198e-16	No.e	No	19	No	phloem-protein-2-A6
AT1G62835	chr1_23267657	0.29	0.22±0.03	8.94619e-16	No.e	No	15	Yes	unknow function
AT1G50530	chr1_18726662	0.18	5.49±0.69	1.93462e-15	No.e	No	17	Yes	unknow function
AT3G13335	chr3_4340453	0.17	0.2±0.02	2.11494e-15	No.e	No	19	No	pre-tRNA
AT5G35710	chr5_13877980	0.21	5.07±0.64	2.92075e-15	No.e	No	19	No	transposable-element-gene
AT5G35420	chr5_13656899	0.39	0.26±0.03	3.90542e-15	No.e	No	19	No	transposable-element-gene
AT5G45090	chr5_18185205	0.3	3.97±0.51	5.82801e-15	No.e	No	19	No	phloem-protein-2-A7
AT5G45469	chr5_18418449	0.39	5.03±0.65	7.58455e-15	No.e	No	18	No
AT3G60972	chr3_22225185	0.29	0.26±0.03	9.55973e-15	No.e	No	19	No	other-RNA
AT1G72850	chr1_27408422	0.21	4.77±0.62	1.09877e-14	No.e	No	16	Yes	Disease-resistance-protein-(TIR-NBS-class)
AT3G32904	chr3_13450087	0.18	4.58±0.6	3.46561e-14	No.e	No	15	No
AT2G11280	chr2_4474960	0.28	5.65±0.75	3.85869e-14	No.e	No	19	No	unknow function
AT4G01910	chr4_327944	0.06	0.11±0.01	5.27484e-14	No.e	No	15	No	Cysteine/Histidine-rich-C1-domain-family-protein
AT4G01490	chr4_637062	0.26	0.26±0.03	5.83496e-14	No.e	No	15	No	transposable-element-gene
AT5G34800	chr5_12151563	0.36	0.29±0.04	6.90137e-14	No.e	No	18	No	transposable-element-gene
AT5G59616	chr5_24046162	0.44	0.24±0.03	1.00157e-13	No.e	No	19	No	Interleukin-1-receptor-associated-kinase-4-protein
AT5G34795	chr5_12251538	0.6	347.46±46.76	1.08371e-13	No.e	No	14	No
AT3G44444	chr3_16069748	0.12	5.43±0.74	2.42234e-13	No.e	No	14	No	MIR849a;-miRNA
AT1G60110	chr1_22174815	0.13	0.19±0.03	3.25679e-13	No.e	Yes	19	Yes	Mannose-binding-lectin-superfamily-protein
AT5G28440	chr5_10367582	0.23	3.93±0.54	3.78961e-13	No.e	No	16	No	unknown-protein
AT5G27250	chr5_9583825	0.15	5.15±0.71	5.86462e-13	No.e	No	16	No	transposable-element-gene
AT2G05995	chr2_2328708	0.15	0.21±0.03	6.38037e-13	No.e	No	18	No	other-RNA
AT4G32212	chr4_15552870	0.06	0.13±0.02	1.85992e-12	No.e	Not found	18	No
AT2G15770	chr2_6871331	0.17	0.23±0.03	2.11634e-12	No.e	Not found	19	No	Cupredoxin-superfamily-protein
AT2G44390	chr2_18329124	0.39	3.69±0.53	2.20513e-12	No.e	No	12	No	Cysteine/Histidine-rich-C1-domain-family-protein
AT1G52100	chr1_19386721	0.06	0.13±0.02	2.43944e-12	No.e	No	19	Yes	Mannose-binding-lectin-superfamily-protein
AT3G50450	chr3_18722203	0.25	0.26±0.04	2.74238e-12	No.e	No	19	No	homolog-of-RPW8-1
AT3G53080	chr3_19676397	0.09	6.29±0.9	3.1254e-12	No.e	No	19	No	D-galactoside/L-rhamnose-binding-SUEL-lectin-protein
AT3G14540	chr3_4879136	0.34	0.29±0.04	3.39593e-12	No.e	No	19	No	Terpenoid-cyclases/Protein-prenyltransferases-superfamily-protein
AT3G28170	chr3_10496945	0.21	3.78±0.55	3.99895e-12	No.e	No	14	No
AT2G06917	chr2_1927857	0.06	8.53±1.23	4.0901e-12	No.e	No	15	No	transposable-element-gene
AT1G77235	chr1_29007464	0.46	7.07±1.02	5.18331e-12	No.e	No	19	No	MICRORNA402 (MIR402)
AT4G29300	chr4_14433095	0.08	6.52±0.95	5.7774e-12	No.e	No	18	No	low-molecular-weight-cysteine-rich-27
AT5G59662	chr5_24046162	0.44	5.08±0.74	5.92134e-12	No.e	No	19	No	other-RNA
AT3G26539	chr3_9744326	0.1	0.17±0.03	6.61589e-12	No.e	No	15	No
AT1G25141	chr1_8794957	0.09	6.25±0.91	7.74704e-12	No.e	Not found	18	No	F-box-associated-ubiquitination-effector-family-protein
AT4G12520	chr4_7412141	0.25	0.26±0.04	8.41482e-12	No.e	No	18	No	Bifunctional-inhibitor/lipid-transfer-protein/seed-storage-2S-albumin-superfamily-protein
AT1G35280	chr1_12946221	0.28	3.85±0.56	8.56453e-12	No.e	Yes	18	No	transposable-element-gene
AT3G13270	chr3_4294833	0.2	4.34±0.64	9.00383e-12	No.e	No	18	No	transposable-element-gene
AT3G54363	chr3_20133288	0.53	0.33±0.05	9.16501e-12	No.e	No	9	Yes
AT1G19070	chr1_6584881	0.19	0.23±0.03	9.77648e-12	No.e	No	19	No	F-box-family-protein
AT2G04380	chr2_1523480	0.15	4.33±0.64	1.41805e-11	No.e	No	8	Yes	unknow function
AT4G09840	chr4_6189560	0.19	0.25±0.04	1.60698e-11	No.e	No	19	No
AT3G29764	chr3_11613507	0.06	7.87±1.17	1.81181e-11	No.e	No	19	No
AT2G11270	chr2_4476413	0.34	5.38±0.8	1.81562e-11	No.e	No	19	No	citrate-synthase-related
AT4G05631	chr4_3313308	0.32	4.32±0.64	1.88296e-11	No.e	No	9	No
AT2G05950	chr2_2298593	0.34	0.29±0.04	2.24598e-11	No.e	No	19	No	transposable-element-gene
AT4G09250	chr4_5924252	0.51	6.37±0.96	2.79824e-11	No.e	Yes	18	No	SPla/RYanodine-receptor-(SPRY)-domain-containing-protein
AT5G28860	chr5_10697614	0.06	7.43±1.12	2.89851e-11	No.e	No	8	No	transposable-element-gene
AT5G43040	chr5_17258020	0.27	3.63±0.55	3.06884e-11	No.e	No	14	No	Cysteine/Histidine-rich-C1-domain-family-protein
AT4G12382	chr4_7327127	0.07	0.15±0.02	4.61982e-11	No.e	No	19	No	F-box-family-protein
AT5G54040	chr5_21920938	0.42	0.34±0.05	6.25319e-11	No.e	No	19	No	Cysteine/Histidine-rich-C1-domain-family-protein
AT5G16486	chr5_5384684	0.26	3.27±0.5	7.19016e-11	No.e	Not found	17	No	RNA-directed-DNA-polymerase-(reverse-transcriptase)-related-family-protein
AT5G23065	chr5_7736999	0.41	2.97±0.46	7.64372e-11	No.e	No	19	No	MIR162B;-miRNA
AT1G15885	chr1_5459026	0.09	5.8±0.89	8.53086e-11	No.e	No	17	Yes	unknow function
AT4G03811	chr4_1772158	0.26	0.28±0.04	1.25573e-10	No.e	No	19	No	other-RNA
AT1G20520	chr1_7104762	0.15	0.24±0.04	1.33872e-10	No.e	No	19	No	Arabidopsis-protein-of-unknown-function-(DUF241)
AT3G24929	chr3_9120303	0.15	0.25±0.04	1.65188e-10	No.e	Not found	16	No
AT3G25014	chr3_9296271	0.07	6.2±0.97	1.95152e-10	No.e	No	16	No
AT5G34790	chr5_13043021	0.07	0.16±0.03	1.95152e-10	No.e	No	14	No	transposable-element-gene
AT5G05282	chr5_1565256	0.39	0.35±0.05	2.04017e-10	No.e	No	19	No	conserved-peptide-upstream-open-reading-frame-64
AT1G31900	chr1_11462269	0.18	0.25±0.04	2.27706e-10	No.e	No	19	Yes	unknow function
AT5G28913	chr5_11295973	0.5	0.36±0.06	2.53281e-10	No.e	No	19	No	transposable-element-gene
AT1G35750	chr1_13253071	0.25	0.3±0.05	2.72317e-10	No.e	No	19	Yes	pumilio-10
AT2G27000	chr2_11519531	0.17	0.26±0.04	2.92684e-10	No.e	No	19	No	cytochrome-P450,-family-705,-subfamily-A,-polypeptide-8
AT2G27850	chr2_12470885	0.26	3.33±0.53	3.48905e-10	No.e	No	19	No	pre-tRNA
AT3G33145	chr3_14056096	0.15	4.26±0.68	4.58023e-10	No.e	No	19	No	transposable-element-gene
AT2G15940	chr2_6947019	0.29	0.33±0.05	4.58657e-10	No.e	No	18	No	transposable-element-gene
AT1G72870	chr1_27425514	0.21	3.94±0.63	5.60387e-10	No.e	No	19	Yes	Disease-resistance-protein-(TIR-NBS-class)
AT1G25180	chr1_9184262	0.08	0.18±0.03	6.41068e-10	No.e	No	18	Yes	unknow function
AT1G30935	chr1_11015394	0.32	0.33±0.05	7.40386e-10	No.e	No	19	No	unknow function
AT4G03490	chr4_1544498	0.43	0.36±0.06	8.21938e-10	No.e	Not found	18	No	Ankyrin-repeat-family-protein
AT5G48780	chr5_19769664	0.22	4.49±0.73	8.6645e-10	No.e	No	7	No	disease-resistance-protein-(TIR-NBS-class)
AT3G43303	chr3_15221988	0.1	4.79±0.79	1.36281e-09	No.e	No	16	No	transposable-element-gene
AT1G61688	chr1_23114405	0.07	5.84±0.97	1.52812e-09	No.e	No	19	No	Defensin-like-(DEFL)-family-protein
AT4G09745	chr4_5151551	0.07	5.84±0.97	1.52812e-09	No.e	No	19	No	transposable-element-gene
AT4G19090	chr4_10425735	0.06	0.16±0.03	1.79754e-09	No.e	No	10	No	Protein-of-unknown-function-(DUF594)
AT4G20230	chr4_10918811	0.06	0.16±0.03	1.79754e-09	No.e	No	19	No	Terpenoid-cyclases/Protein-prenyltransferases-superfamily-protein
AT4G27220	chr4_13637554	0.49	0.38±0.06	1.8651e-09	No.e	No	19	Yes	NB-ARC-domain-containing-disease-resistance-protein
AT4G07408	chr4_4190993	0.3	2.87±0.48	2.07223e-09	No.e	No	7	No
AT4G12990	chr4_7592733	0.38	5.6±0.94	2.19144e-09	No.e	No	11	No
AT2G13660	chr2_5690457	0.44	0.36±0.06	2.31926e-09	No.e	No	14	No	unknow function
AT4G04680	chr4_2368681	0.39	2.8±0.47	2.40865e-09	No.e	No	12	No
AT5G48775	chr5_19769604	0.26	4.56±0.77	2.82756e-09	No.e	No	7	No	other-RNA
AT3G29786	chr3_12432899	0.06	6.36±1.07	2.87436e-09	No.e	Not found	16	Yes	transposable-element-gene
AT2G07777	chr2_2322938	0.08	0.19±0.03	3.04378e-09	No.e	No	19	No	ATP-synthase-9-mitochondrial
AT4G03292	chr4_1446046	0.38	2.69±0.45	3.13048e-09	No.e	No	18	No	Polynucleotidyl-transferase,-ribonuclease-H-like-superfamily-protein
AT2G17160	chr2_7437677	0.12	4.15±0.7	3.18979e-09	No.e	No	19	No	Interleukin-1-receptor-associated-kinase-4-protein
AT3G27809	chr3_10296836	0.06	0.15±0.03	3.33246e-09	No.e	No	19	No
AT1G72852	chr1_27408381	0.26	3.34±0.56	3.3434e-09	No.e	No	12	Yes	unknow function
AT3G21030	chr3_7367733	0.3	3.74±0.63	3.76161e-09	No.e	No	19	No	transposable-element-gene
AT5G43770	chr5_17588945	0.38	3.99±0.68	3.95479e-09	No.e	No	19	No	proline-rich-family-protein
AT2G16550	chr2_7172407	0.09	0.19±0.03	4.04196e-09	No.e	Not found	19	No	unknow function
AT4G03500	chr4_1557953	0.36	0.36±0.06	4.63223e-09	No.e	No	19	No	Ankyrin-repeat-family-protein
AT3G62490	chr3_22225372	0.14	0.25±0.04	4.73754e-09	No.e	No	18	No	transposable-element-gene
AT4G09300	chr4_5896840	0.26	3.07±0.53	4.7871e-09	No.e	Yes	19	No	LisH-and-RanBPM-domains-containing-protein
AT4G07820	chr4_4702825	0.34	0.37±0.06	5.01793e-09	No.e	No	19	No	CAP-(Cysteine-rich-secretory-proteins,-Antigen-5,-and-Pathogenesis-related-1-protein)-superfamily-protein
AT3G45851	chr3_16861459	0.44	0.28±0.05	5.19661e-09	No.e	Not found	19	No
AT1G23935	chr1_8466494	0.42	0.36±0.06	5.74772e-09	No.e	Yes	19	Yes	unknow function
AT3G15320	chr3_5152829	0.34	3.12±0.54	5.87119e-09	No.e	Yes	19	No	transposable-element-gene
AT5G03377	chr5_817193	0.06	0.16±0.03	5.87617e-09	No.e	No	18	No
AT2G17043	chr2_7404804	0.11	4.7±0.81	6.9513e-09	No.e	No	19	No	unknow function
AT5G23955	chr5_8104721	0.09	0.22±0.04	8.95468e-09	No.e	No	16	No	transposable-element-gene
AT5G29560	chr5_11044218	0.06	6.24±1.09	9.15929e-09	No.e	No	10	No	caleosin-related-family-protein
AT2G15350	chr2_5697276	0.06	0.16±0.03	9.15929e-09	No.e	No	19	No	fucosyltransferase-10
AT1G47915	chr1_17983412	0.09	4.78±0.84	1.02385e-08	No.e	No	19	No	F-box-family-protein
AT1G50550	chr1_18718957	0.44	0.33±0.06	1.02427e-08	No.e	No	19	No	unknow function
AT1G44940	chr1_16994763	0.37	2.65±0.46	1.13279e-08	No.e	No	16	No	unknow function
AT1G32010	chr1_11505353	0.23	3.34±0.58	1.15733e-08	No.e	Yes	16	Yes	myosin-heavy-chain-related
AT4G09200	chr4_5850272	0.46	4.08±0.72	1.20993e-08	No.e	No	19	No	SPla/RYanodine-receptor-(SPRY)-domain-containing-protein
AT5G26642	chr5_9271988	0.12	4.08±0.72	1.21103e-08	No.e	Yes	8	No	transposable-element-gene
AT3G44470	chr3_16389683	0.18	3.33±0.59	1.28636e-08	No.e	No	18	No	transposable-element-gene
AT4G01930	chr4_823407	0.29	0.36±0.06	1.45617e-08	No.e	No	19	No	Cysteine/Histidine-rich-C1-domain-family-protein
AT2G11300	chr2_4475297	0.26	3.33±0.59	1.51202e-08	No.e	No	19	No	transposable-element-gene
AT2G46455	chr2_19072315	0.37	0.38±0.07	1.5566e-08	No.e	No	19	No	OxaA/YidC-like-membrane-insertion-protein
AT1G22720	chr1_7447447	0.13	4.43±0.78	1.60448e-08	No.e	Not found	19	No	Protein-kinase-superfamily-protein
AT5G50665	chr5_20664184	0.11	0.25±0.04	1.62517e-08	No.e	Not found	16	No
AT5G44569	chr5_17963028	0.36	3.09±0.55	1.65908e-08	No.e	No	19	No
AT1G43590	chr1_16413361	0.21	0.33±0.06	1.714e-08	No.e	No	19	Yes	transposable-element-gene
AT1G16620	chr1_6529298	0.2	3.19±0.57	1.72568e-08	No.e	No	13	No	transposable-element-gene
AT4G08430	chr4_5322669	0.11	4.56±0.81	1.96955e-08	No.e	No	19	No	Ulp1-protease-family-protein
AT5G42092	chr5_16407954	0.06	0.18±0.03	2.04774e-08	No.e	No	19	No
AT5G36185	chr5_14243034	0.11	0.23±0.04	2.06268e-08	No.e	Not found	19	No
AT2G44800	chr2_18465031	0.06	0.17±0.03	2.07448e-08	No.e	No	19	No	2-oxoglutarate-(2OG)-and-Fe(II)-dependent-oxygenase-superfamily-protein
AT1G33950	chr1_12308998	0.3	0.35±0.06	2.26847e-08	No.e	No	19	No	Avirulence-induced-gene-(AIG1)-family-protein
AT5G59060	chr5_23844434	0.14	3.66±0.66	2.34596e-08	No.e	Yes	6	No
AT3G29636	chr3_11469465	0.06	6.27±1.12	2.43673e-08	No.e	No	8	No	transferase-related
AT2G05185	chr2_2222789	0.09	0.23±0.04	3.19772e-08	No.e	No	17	No	unknow function
AT5G22608	chr5_7501851	0.5	Inf±Inf	3.45281e-08	No.e	No	13	No
AT3G26235	chr3_9632586	0.6	0.3±0.06	3.94039e-08	No.e	Not found	19	No
AT5G48210	chr5_20062490	0.08	4.76±0.87	4.34597e-08	No.e	No	19	No	Protein-of-unknown-function-(DUF1278)
AT5G55790	chr5_22571442	0.07	0.2±0.04	4.4201e-08	No.e	No	16	No
AT5G12090	chr5_3911124	0.1	4.32±0.8	6.30665e-08	No.e	No	19	No	Protein-kinase-superfamily-protein
AT2G13760	chr2_5714445	0.41	2.46±0.46	6.50166e-08	No.e	No	12	No	unknow function
AT3G43826	chr3_15671078	0.24	0.36±0.07	6.54563e-08	No.e	Yes	19	Yes
AT5G46010	chr5_18653506	0.14	3.47±0.65	7.8881e-08	No.e	Yes	18	No	Homeodomain-like-superfamily-protein
AT3G30812	chr3_11740096	0.1	4.04±0.75	8.31596e-08	No.e	Not found	6	No
AT2G14020	chr2_6293350	0.09	4.56±0.85	8.32521e-08	No.e	No	18	No	transposable-element-gene
AT3G23085	chr3_8209322	0.5	3.54±0.66	9.21337e-08	No.e	No	15	No	transposable-element-gene
AT5G28671	chr5_10690624	0.59	2.83±0.53	9.63813e-08	No.e	No	19	No	transposable-element-gene
AT2G01360	chr2_174116	0.28	2.81±0.53	1.00609e-07	No.e	No	19	No	pentatricopeptide-(PPR)-repeat-containing-protein
AT5G32434	chr5_11657908	0.11	3.89±0.73	1.007e-07	No.e	No	18	No	transposable-element-gene
AT4G04409	chr4_1610995	0.21	0.35±0.07	1.04577e-07	No.e	No	19	No
AT5G20750	chr5_7031063	0.48	0.42±0.08	1.22923e-07	No.e	No	14	No	transposable-element-gene
AT1G57850	chr1_21424565	0.3	3.68±0.7	1.25483e-07	No.e	No	19	Yes	Toll-Interleukin-Resistance-(TIR)-domain-family-protein
AT4G19095	chr4_10458746	0.3	0.39±0.07	1.26259e-07	No.e	No	18	No
AT4G17512	chr4_9464355	0.19	3.15±0.6	1.56563e-07	No.e	No	18	No
AT5G05400	chr5_1596755	0.44	0.42±0.08	1.59597e-07	No.e	No	8	No	LRR-and-NB-ARC-domains-containing-disease-resistance-protein
AT5G32436	chr5_11621803	0.13	3.66±0.7	1.71173e-07	No.e	No	19	No	transposable-element-gene
AT2G07000	chr2_2902135	0.53	4.77±0.92	1.93594e-07	No.e	No	19	No	unknow function
AT3G44805	chr3_16349893	0.29	0.39±0.08	2.51945e-07	No.e	Yes	16	No	TRAF-like-superfamily-protein
AT2G06550	chr2_2732433	0.41	4.25±0.83	2.54628e-07	No.e	No	19	No	transposable-element-gene
AT5G39070	chr5_15636156	0.3	0.37±0.07	2.86973e-07	No.e	Yes	19	No	transposable-element-gene
AT4G04110	chr4_2230922	0.16	3.26±0.64	3.04491e-07	No.e	No	19	No	Toll-Interleukin-Resistance-(TIR)-domain-family-protein
AT5G27889	chr5_9903730	0.14	3.34±0.65	3.10969e-07	No.e	No	16	No
AT4G06551	chr4_3757309	0.07	4.98±0.98	3.40754e-07	No.e	Not found	19	No	transposable-element-gene
AT3G25573	chr3_8551425	0.09	4.6±0.9	3.46631e-07	No.e	No	19	No
AT2G38220	chr2_16017043	0.29	0.37±0.07	3.64967e-07	No.e	No	18	No	ABERRANT POLLEN DEVELOPMENT 3, APD3
AT1G24388	chr1_8641496	0.2	3.55±0.7	3.69741e-07	No.e	No	19	No	unknow function
AT3G62475	chr3_23091510	0.27	3.13±0.64	8.8156e-07	No.e	No	18	No	transposable-element-gene
AT3G48346	chr3_17899107	0.34	5.43±0.59	2.53932e-20	No	No	19	No	unknow function
AT3G47410	chr3_17469057	0.26	0.19±0.02	4.92782e-19	No	No	19	No	unknow function
AT3G20935	chr3_7329829	0.09	0.11±0.01	1.13854e-18	No	No	19	No	cytochrome-P450,-family-705,-subfamily-A,-polypeptide-28
AT2G13130	chr2_5419483	0.31	0.25±0.03	2.85387e-16	No	No	19	No	unknow function
AT5G09490	chr5_2952537	0.17	0.2±0.02	2.11494e-15	No	No	19	No	Ribosomal-protein-S19-family-protein
AT3G03280	chr3_765798	0.37	4.53±0.57	3.23455e-15	No	No	19	No	unknow function
AT2G03360	chr2_1024173	0.09	0.15±0.02	4.52547e-13	No	No	19	No	Glycosyltransferase-family-61-protein
AT4G01230	chr4_528694	0.06	0.11±0.02	4.77601e-13	No	No	19	No	Reticulon-family-protein
AT4G01420	chr4_583422	0.12	0.2±0.03	7.48898e-12	No	No	19	No	CALCINEURIN B-LIKE PROTEIN 5 (CBL5)
AT4G28365	chr4_14033745	0.24	0.29±0.04	1.13774e-11	No	Not found	19	No	early-nodulin-like-protein-3
AT1G05770	chr1_1727707	0.2	0.27±0.04	1.50244e-11	No	No	19	No	Mannose-binding-lectin-superfamily-protein
AT2G05300	chr2_1931621	0.07	0.15±0.02	4.61982e-11	No	No	19	No	unknow function
AT5G46915	chr5_18857822	0.06	0.13±0.02	8.26793e-11	No	Not found	19	No	transcriptional-factor-B3-family-protein
AT1G32570	chr1_11777767	0.14	4.92±0.76	9.12734e-11	No	No	19	No	unknow function
AT3G16440	chr3_5591618	0.06	0.15±0.02	9.95775e-11	No	No	19	No	myrosinase-binding-protein-like-protein-300B
AT4G19080	chr4_10446003	0.3	0.33±0.05	1.41735e-10	No	No	18	No	Protein-of-unknown-function-(DUF594)
AT3G16590	chr3_5650988	0.44	7.03±1.1	1.4676e-10	No	No	19	No	F-box-and-associated-interaction-domains-containing-protein
AT3G03230	chr3_748863	0.13	0.23±0.04	1.55884e-10	No	No	19	No	alpha/beta-Hydrolases-superfamily-protein
AT4G19829	chr4_10769359	0.35	0.33±0.05	1.82316e-10	No	No	19	No	unknow function
AT1G66600	chr1_24217798	0.06	0.14±0.02	3.22171e-10	No	No	19	No	AtWRKY63
AT2G44383	chr2_18330255	0.6	3.92±0.62	3.49746e-10	No	No	19	No	unknow function
AT3G28060	chr3_10446335	0.31	0.34±0.05	3.50628e-10	No	No	17	No	Nodulin-MtN21-/EamA-like-transporter-family-protein
AT1G13430	chr1_4601762	0.51	0.36±0.06	3.87082e-10	No	No	19	No	sulfotransferase-4C
AT1G22680	chr1_7537404	0.06	0.14±0.02	4.17278e-10	No	No	19	No	unknow function
AT5G22490	chr5_7491397	0.27	0.32±0.05	5.01797e-10	No	No	19	No	O-acyltransferase-(WSD1-like)-family-protein
AT4G12510	chr4_7419182	0.31	0.32±0.05	5.36891e-10	No	No	19	No	Bifunctional-inhibitor/lipid-transfer-protein/seed-storage-2S-albumin-superfamily-protein
AT1G60750	chr1_21859114	0.11	0.22±0.04	5.87302e-10	No	No	19	No	NAD(P)-linked-oxidoreductase-superfamily-protein
AT3G57270	chr3_22031771	0.06	0.15±0.02	1.09759e-09	No	No	19	No	BETA-1,3-GLUCANASE 1
AT5G04210	chr5_546273	0.1	0.21±0.03	1.36281e-09	No	No	19	No	CCCH-type-zinc-fingerfamily-protein-with-RNA-binding-domain
AT4G02850	chr4_597373	0.06	0.15±0.02	1.4103e-09	No	No	19	No	D-AMINO ACID RACEMASE1, DAAR1
AT3G06545	chr3_2568920	0.06	6.14±1.02	1.79754e-09	No	No	19	No	unknow function
AT4G16105	chr4_9048095	0.06	6.85±1.15	2.53658e-09	No	Not found	19	No	pre-tRNA
AT2G28440	chr2_12732439	0.07	0.18±0.03	4.05955e-09	No	No	19	No	proline-rich-family-protein
AT3G26480	chr3_9690338	0.39	0.37±0.06	4.29822e-09	No	No	19	No	Transducin-family-protein-/-WD-40-repeat-family-protein
AT4G27890	chr4_13885908	0.24	0.33±0.06	5.04644e-09	No	No	19	No	HSP20-like-chaperones-superfamily-protein
AT5G28230	chr5_10193083	0.5	6.37±1.09	5.08694e-09	No	No	19	No	unknow function
AT5G17110	chr5_5895166	0.11	0.24±0.04	5.09387e-09	No	No	19	No	Cystatin/monellin-superfamily-protein
AT2G15610	chr2_6812189	0.09	4.68±0.8	5.27633e-09	No	No	19	No	Protein-of-unknown-function-(DUF1685)
AT4G20420	chr4_11015485	0.44	3.02±0.52	5.66964e-09	No	No	19	No	Tapetum-specific-protein-TAP35/TAP44
AT1G44674	chr1_17468129	0.06	6.65±1.14	5.68558e-09	No	Not found	18	No	Protein-of-unknown-function-(DUF1664)
AT3G59460	chr3_22174226	0.56	0.24±0.04	6.07891e-09	No	No	15	No	unknow function
AT2G19500	chr2_8168512	0.07	0.18±0.03	6.1363e-09	No	No	19	No	CYTOKININ OXIDASE 2 (CKX2)
AT4G22460	chr4_11839617	0.29	0.32±0.06	6.43914e-09	No	No	19	No	Bifunctional-inhibitor/lipid-transfer-protein/seed-storage-2S-albumin-superfamily-protein
AT1G50520	chr1_18724446	0.45	0.37±0.06	6.64095e-09	No	No	19	No	cytochrome-P450,-family-705,-subfamily-A,-polypeptide-27
AT4G36740	chr4_17549071	0.13	0.26±0.04	6.95229e-09	No	No	19	No	homeobox-protein-40
AT1G48180	chr1_17797167	0.18	0.29±0.05	7.55802e-09	No	No	19	No	unknow function
AT3G50373	chr3_19561243	0.08	5.11±0.89	7.906e-09	No	No	19	No	unknow function
AT4G22230	chr4_10808675	0.08	0.2±0.03	7.91821e-09	No	No	19	No	Arabidopsis-defensin-like-protein
AT2G44780	chr2_17926729	0.06	6.24±1.09	9.15929e-09	No	No	19	No	unknow function
AT4G29305	chr4_14044368	0.06	6.24±1.09	9.15929e-09	No	No	19	No	low-molecular-weight-cysteine-rich-25
AT3G55590	chr3_20700450	0.06	0.16±0.03	9.15929e-09	No	No	18	No	Glucose-1-phosphate-adenylyltransferase-family-protein
AT5G60140	chr5_24954904	0.06	0.16±0.03	9.15929e-09	No	Not found	19	No	AP2/B3-like-transcriptional-factor-family-protein
AT2G17080	chr2_7433437	0.54	0.27±0.05	1.21127e-08	No	No	19	No	Arabidopsis-protein-of-unknown-function-(DUF241)
AT2G40440	chr2_15976280	0.06	0.17±0.03	1.21557e-08	No	No	19	No	BTB/POZ-domain-containing-protein
AT5G48050	chr5_19465476	0.3	0.36±0.06	1.25445e-08	No	No	19	No	unknow function
AT5G10880	chr5_3431828	0.1	0.23±0.04	1.33941e-08	No	No	19	No	tRNA-synthetase-related-/-tRNA-ligase-related
AT3G09240	chr3_2073507	0.13	0.26±0.05	1.43469e-08	No	No	19	No	Protein-kinase-protein-with-tetratricopeptide-repeat-domain
AT5G56368	chr5_22822204	0.09	4.73±0.84	1.94893e-08	No	No	19	No	unknow function
AT3G26742	chr3_9836139	0.07	0.19±0.03	2.01712e-08	No	Yes	19	No	unknow function
AT2G23970	chr2_10862861	0.08	0.2±0.04	2.32522e-08	No	No	19	No	Class-I-glutamine-amidotransferase-like-superfamily-protein
AT1G61160	chr1_22544801	0.21	0.33±0.06	2.43673e-08	No	No	19	No	unknow function
AT1G15772	chr1_4560811	0.12	0.26±0.05	2.83468e-08	No	No	19	No	unknow function
AT4G13860	chr4_8024486	0.67	49.54±8.95	3.07017e-08	No	No	7	No	RNA-binding-(RRM/RBD/RNP-motifs)-family-protein
AT5G37072	chr5_14654563	0.1	0.23±0.04	3.59568e-08	No	No	19	No	unknow function
AT1G32710	chr1_11832701	0.16	3.38±0.61	3.63483e-08	No	No	19	No	Cytochrome-c-oxidase,-subunit-Vib-family-protein
AT5G52600	chr5_21155836	0.08	0.21±0.04	4.34597e-08	No	No	19	No	myb-domain-protein-82
AT4G05497	chr4_2779656	0.21	0.34±0.06	4.61117e-08	No	No	19	No	RNI-like-superfamily-protein
AT4G33930	chr4_16270624	0.51	4.77±0.87	4.91506e-08	No	No	19	No	Cupredoxin-superfamily-protein
AT2G47660	chr2_18957842	0.06	5.35±0.98	4.96498e-08	No	Not found	19	No	unknow function
AT2G26211	chr2_11160207	0.14	0.27±0.05	4.99819e-08	No	No	19	No	MIR825a;-miRNA
AT3G27440	chr3_9690941	0.11	0.25±0.05	5.05964e-08	No	No	19	No	uridine-kinase-like-5
AT1G69990	chr1_26363570	0.34	5.3±0.98	6.19439e-08	No	No	19	No	Leucine-rich-repeat-protein-kinase-family-protein
AT3G27620	chr3_10230473	0.39	0.4±0.07	6.45668e-08	No	No	19	No	ALTERNATIVE OXIDASE 1C (AOX1C)
AT3G28310	chr3_10557784	0.24	4.2±0.78	7.02941e-08	No	Not found	19	No	Protein-of-unknown-function-(DUF677)
AT4G05170	chr4_2660358	0.26	0.37±0.07	8.26767e-08	No	No	19	No	basic-helix-loop-helix-(bHLH)-DNA-binding-superfamily-protein
AT3G13432	chr3_4841943	0.19	0.33±0.06	8.8929e-08	No	No	17	No	unknow function
AT2G03972	chr2_1256591	0.24	0.35±0.07	9.56407e-08	No	Yes	19	No	unknow function
AT5G44065	chr5_17732661	0.31	0.37±0.07	1.0397e-07	No	No	19	No	unknow function
AT4G34800	chr4_16598096	0.17	0.32±0.06	1.0422e-07	No	Not found	19	No	SAUR-like-auxin-responsive-protein-family-
AT4G12530	chr4_7403214	0.28	2.75±0.52	1.17141e-07	No	No	19	No	Bifunctional-inhibitor/lipid-transfer-protein/seed-storage-2S-albumin-superfamily-protein
AT1G24010	chr1_8524105	0.29	2.95±0.56	1.30895e-07	No	No	19	No	Polyketide-cyclase/dehydrase-and-lipid-transport-superfamily-protein
AT5G37050	chr5_14641068	0.31	0.38±0.07	1.32056e-07	No	No	19	No	unknow function
AT1G33500	chr1_12158521	0.11	0.25±0.05	1.35681e-07	No	No	19	No	unknow function
AT4G01260	chr4_823678	0.09	4.1±0.78	1.51637e-07	No	No	19	No	DNA-binding-storekeeper-protein-related-transcriptional-regulator
AT5G03860	chr5_896614	0.09	0.24±0.05	1.51637e-07	No	No	19	No	malate-synthase
AT1G36340	chr1_13654375	0.32	2.74±0.52	1.60673e-07	No	No	19	No	ubiquitin-conjugating-enzyme-31
AT2G38830	chr2_15979271	0.15	0.31±0.06	1.61127e-07	No	No	19	No	Ubiquitin-conjugating-enzyme/RWD-like-protein
AT4G34810	chr4_16578580	0.06	0.2±0.04	1.81621e-07	No	No	19	No	SAUR-like-auxin-responsive-protein-family-
AT4G29340	chr4_14639984	0.21	0.36±0.07	2.32182e-07	No	No	19	No	profilin-4
AT1G70840	chr1_26737635	0.15	0.31±0.06	3.58735e-07	No	No	19	No	MLP-like-protein-31
AT4G37230	chr4_17519865	0.39	2.35±0.47	5.43746e-07	No	No	19	No	Photosystem-II-manganese-stabilising-protein-(PsbO)-family
aMAF: Minor Allele Frequency; a±SE: bOdds ratio±Standard Error; cP-value: Raw p-value from GWA analysis; dReplicated: Locus replication in DUBIN collection of Swedish Accessions (Yes-GBF/Yes: Significant after Bonferroni correction for Genome-Wide SNPs (Yes-GBF) or SNPs in 1 Mb region surrounding peak SNP(Yes); No.e: Gene could not be tested as no expression in replication dataset; No: No signifi…
