# Supplementary material for: Genetic Regulation of Transcriptional Variation in Natural Arabidopsis thaliana Accessions
Source: G3 (Bethesda). 2016 May 24;6(8):2319–28. doi: 10.1534/g3.116.030874 (PMC4978887; doi:10.1534/g3.116.030874)
Supplement: Supplemental Material [file supp_g3.116.030874_TableS3.xlsx]

## Sheet: 工作表1
Table S3: 81 cis-eQTL detected in the population of 140 wild-collected A. thaliana accessions that were replicated in the population of 107 wild-collected Swedish A. thaliana accessions.
			Schmitz-data				Dubin-data
Locus	aSNP	bGenotype	cLog odds ratio±SE	dMAF	eP-value		cLog odds ratio±SE	dMAF	eP-value
AT1G02830	chr1_624687	C/C	2.97±0.59	0.29	5.51E-07		1.89±0.61	0.2	1.82E-03
AT1G03660	chr1_926200	A/A	0.33±0.09	0.32	1.29E-04		0.45±0.13	0.5	4.35E-04
AT1G05780	chr1_1730502	C/C	0.32±0.07	0.06	8.55E-07		0.18±0.02	0.29	5.01E-14
AT1G11370	chr1_3828411	T/T	3.79±0.61	0.06	3.77E-10		4.94±0.78	0.1	2.48E-10
AT1G14688	chr1_5130918	C/C	0.57±0.25	0.09	2.09E-02		2.23±0.74	0.28	2.67E-03
AT1G19410	chr1_6703778	A/A	3.29±0.62	0.06	1.33E-07		1.99±0.65	0.2	2.23E-03
AT1G22090	chr1_7796024	T/T	3.02±0.68	0.39	8.90E-06		0.19±0.02	0.38	1.52E-15
AT1G27045	chr1_9947683	A/A	2.19±1.1	0.33	4.71E-02		2.06±0.67	0.07	2.02E-03
AT1G33930	chr1_12308998	T/T	0.28±0.04	0.06	4.41E-13		0.22±0.03	0.23	1.01E-13
AT1G34100	chr1_12399605	A/A	19.39±2.32	0.07	6.09E-17		0.27±0.05	0.06	1.30E-07
AT1G48390	chr1_17879580	A/A	0.32±0.07	0.42	8.55E-07		0.55±0.17	0.31	1.63E-03
AT1G50050	chr1_18564085	C/C	2.13±0.97	0.2	2.86E-02		3.44±1.29	0.25	7.68E-03
AT1G51520	chr1_19053511	T/T	0.49±0.15	0.12	8.64E-04		2.01±0.63	0.21	1.34E-03
AT1G51990	chr1_19304765	G/G	2.35±0.5	0.16	2.09E-06		0.36±0.08	0.21	4.87E-06
AT1G61070	chr1_22320587	A/A	0.56±0.27	0.09	4.08E-02		6.46±1.53	0.5	2.47E-05
AT1G62410	chr1_23196263	T/T	2.01±0.58	0.09	5.16E-04		2.75±1.04	0.2	8.20E-03
AT1G64235	chr1_23877480	T/T	3±0.6	0.16	4.59E-07		9.26±1	0.27	1.58E-20
AT1G67010	chr1_24961784	A/A	3.1±0.88	0.26	4.00E-04		0.38±0.13	0.07	4.54E-03
AT1G67148	chr1_25121971	A/A	0.26±0.04	0.53	3.53E-12		2.08±0.65	0.24	1.52E-03
AT1G70020	chr1_26377468	C/C	0.33±0.06	0.06	1.05E-08		2.48±0.52	0.08	1.85E-06
AT1G70870	chr1_26719733	G/G	0.3±0.05	0.12	1.55E-09		0.24±0.05	0.36	5.33E-07
AT1G73120	chr1_27497719	G/G	3.33±0.73	0.06	4.61E-06		4.2±0.75	0.11	2.33E-08
AT1G76830	chr1_28830886	A/A	1.71±0.7	0.26	1.38E-02		6.46±1.53	0.38	2.47E-05
AT1G78030	chr1_29342131	A/A	0.43±0.09	0.32	9.54E-07		4.65±0.64	0.2	3.34E-13
AT2G04830	chr2_1693588	A/A	5.52±0.76	0.19	4.84E-13		2.5±0.73	0.31	5.95E-04
AT2G05117	chr2_1831031	T/T	0.27±0.04	0.19	4.86E-13		0.11±0.02	0.1	1.12E-09
AT2G10260	chr2_3235727	G/G	2.63±0.54	0.19	1.08E-06		0.35±0.13	0.36	7.31E-03
AT2G12935	chr2_5190356	A/A	2.34±0.57	0.3	3.86E-05		2.4±1.07	0.42	2.58E-02
AT2G13128	chr2_5108880	T/T	0.3±0.05	0.64	1.52E-08		0.6±0.29	0.27	3.64E-02
AT2G15930	chr2_6939722	A/A	3.32±0.54	0.06	9.21E-10		4.18±0.82	0.24	3.36E-07
AT2G21045	chr2_8997433	A/A	4.56±0.81	0.06	1.97E-08		4.3±0.76	0.09	1.50E-08
AT2G24165	chr2_10272982	A/A	0.27±0.04	0.05	2.17E-10		0.16±0.02	0.07	3.45E-12
AT2G24735	chr2_10523189	C/C	3.73±0.65	0.06	8.47E-09		3.18±0.61	0.36	2.12E-07
AT2G25169	chr2_10851248	T/T	0.92±6.21	0.29	8.82E-01		5.64±2.05	0.28	5.88E-03
AT2G29000	chr2_12631021	A/A	2.11±0.6	0.42	4.49E-04		2.51±0.77	0.25	1.15E-03
AT2G36550	chr2_15327657	A/A	0.33±0.06	0.53	4.13E-08		0.2±0.05	0.27	9.16E-05
AT2G45940	chr2_18902487	C/C	0.46±0.11	0.12	3.75E-05		0.29±0.08	0.47	5.08E-04
AT3G17150	chr3_5842339	G/G	2.38±0.63	0.46	1.60E-04		2.25±0.89	0.24	1.12E-02
AT3G21570	chr3_7727067	A/A	3.44±0.97	0.54	3.78E-04		1.92±0.58	0.5	8.59E-04
AT3G22940	chr3_8127537	G/G	0.34±0.06	0.21	5.99E-09		0.57±0.2	0.21	4.31E-03
AT3G25719	chr3_9381875	G/G	3.01±0.46	0.22	4.17E-11		0.11±0.01	0.35	4.19E-14
AT3G25720	chr3_9381875	G/G	3.27±0.46	0.22	1.06E-12		0.12±0.02	0.35	1.91E-15
AT3G30214	chr3_11891239	T/T	0.43±0.09	0.43	6.08E-07		3.83±1.08	0.15	3.78E-04
AT3G42786	chr3_14917003	G/G	1.52±0.67	0.38	2.41E-02		4.29±1.41	0.26	2.38E-03
AT3G46482	chr3_17105125	C/C	4.67±0.93	0.06	5.45E-07		3.67±0.61	0.1	1.92E-09
AT3G53840	chr3_19949277	C/C	0.52±0.14	0.39	1.79E-04		0.38±0.08	0.13	1.51E-06
AT3G58480	chr3_21628568	T/T	0.39±0.08	0.31	2.28E-06		0.23±0.03	0.21	2.70E-11
AT3G59180	chr3_21760130	A/A	2.22±0.57	0.07	1.05E-04		1.64±0.7	0.07	1.90E-02
AT3G59190	chr3_22175616	T/T	0.23±0.04	0.22	1.45E-08		0.54±0.27	0.28	4.75E-02
AT3G59620	chr3_22023014	C/C	0.33±0.06	0.06	5.01E-09		0.2±0.08	0.06	1.76E-02
AT3G62760	chr3_23189064	T/T	0.43±0.14	0.11	1.80E-03		1.96±0.9	0.1	2.86E-02
AT4G01190	chr4_506690	C/C	42.47±6.2	0.54	7.44E-12		3.96±0.55	0.36	4.88E-13
AT4G01335	chr4_463836	T/T	2.42±0.97	0.56	1.29E-02		8.81±1.75	0.45	5.11E-07
AT4G01925	chr4_822143	A/A	4.16±0.89	0.08	3.32E-06		2.51±0.63	0.43	6.66E-05
AT4G06536	chr4_3334822	C/C	0.34±0.07	0.09	3.68E-06		0.57±0.26	0.34	2.85E-02
AT4G09012	chr4_5784087	G/G	0.47±0.11	0.29	8.72E-06		3.63±0.86	0.44	2.47E-05
AT4G09600	chr4_6074156	T/T	6.75±1.31	0.2	2.67E-07		1.73±0.64	0.49	6.64E-03
AT4G15053	chr4_8598649	T/T	6.51±1.1	0.57	3.33E-09		5.89±1.02	0.31	8.31E-09
AT4G22390	chr4_11846652	G/G	0.24±0.03	0.06	3.33E-16		0.32±0.07	0.29	1.38E-06
AT4G28790	chr4_14357466	A/A	0.32±0.09	0.4	4.82E-04		3.56±1.79	0.25	4.62E-02
AT5G03820	chr5_1016604	G/G	0.24±0.03	0.2	1.06E-13		0.31±0.1	0.08	2.64E-03
AT5G08460	chr5_2734328	T/T	20±2.28	0.39	2.04E-18		6.24±0.93	0.29	1.62E-11
AT5G14290	chr5_5004746	T/T	1.65±0.58	0.34	4.34E-03		1.7±0.84	0.2	4.21E-02
AT5G22555	chr5_7487426	A/A	0.34±0.06	0.11	3.14E-09		0.38±0.09	0.28	1.33E-05
AT5G22680	chr5_7625326	G/G	0.52±0.15	0.24	5.32E-04		2.56±1.28	0.28	4.50E-02
AT5G24040	chr5_8150163	C/C	3.67±0.79	0.1	3.75E-06		9.03±1.34	0.08	1.74E-11
AT5G24206	chr5_8210609	A/A	4.59±0.9	0.59	3.04E-07		0.14±0.02	0.39	2.96E-09
AT5G34830	chr5_12151563	G/G	0.2±0.03	0.06	7.97E-13		2.26±0.79	0.16	4.03E-03
AT5G36240	chr5_14277903	G/G	3.33±0.89	0.56	1.83E-04		4.52±0.75	0.17	2.17E-09
AT5G37280	chr5_14761553	T/T	4.8±0.85	0.06	1.72E-08		3.66±0.96	0.38	1.32E-04
AT5G38750	chr5_15513299	G/G	0.39±0.08	0.11	2.57E-07		0.38±0.11	0.35	6.96E-04
AT5G40050	chr5_16033285	C/C	2.15±0.57	0.06	1.73E-04		2.12±0.69	0.07	1.99E-03
AT5G41650	chr5_16309822	T/T	0.3±0.08	0.06	1.31E-04		0.35±0.16	0.49	2.82E-02
AT5G47130	chr5_19140035	T/T	0.29±0.04	0.29	5.54E-14		0.51±0.2	0.29	9.35E-03
AT5G48350	chr5_19591922	G/G	3.79±0.72	0.08	1.23E-07		0.26±0.04	0.25	1.38E-12
AT5G49420	chr5_20036039	G/G	21.25±4.8	0.24	9.51E-06		0.4±0.13	0.35	2.81E-03
AT5G54206	chr5_21999241	A/A	0.23±0.03	0.32	2.06E-13		0.36±0.08	0.38	1.09E-05
AT5G59340	chr5_24032779	A/A	0.53±0.16	0.13	1.19E-03		2.03±0.79	0.21	9.83E-03
AT5G60220	chr5_24003551	G/G	0.53±0.15	0.09	6.16E-04		2±0.62	0.23	1.27E-03
AT5G66970	chr5_26741775	C/C	2.02±0.48	0.16	2.56E-05		2.65±0.83	0.21	1.43E-03
AT5G67040	chr5_26756966	C/C	0.53±0.24	0.11	2.80E-02		5.53±0.98	0.22	1.41E-08
aSNP: Overlapping SNP between the two datasets; bGenotype: Genotype at the coding allele from SCHMITZ data; clog odds ratio ±SE: log odds ration ± Standard Error from the logistic regression;dMAF: Minor Allele Frequency; eP-value: nominal P-value from single-SNP association
