# Supplementary material for: Genetic Regulation of Transcriptional Variation in Natural Arabidopsis thaliana Accessions
Source: G3 (Bethesda). 2016 May 24;6(8):2319–28. doi: 10.1534/g3.116.030874 (PMC4978887; doi:10.1534/g3.116.030874)
Supplement: Supplemental Material [file supp_g3.116.030874_TableS4.xlsx]

## Sheet: 工作表1
Table S4: 2,320 eQTL regulating the expression of 2,240 genes expressed in most of the 140 wild-collected A. thaliana accessions
Locus	aSNP	bType	ca±SE	dP-value	eMAF	Annotation
AT1G80555	chr1_30287050	cis	-0,83±0,09	4.04702e-19	0.357143	Isocitrate/isopropylmalate-dehydrogenase-family-protein
AT5G28350	chr5_10323384	cis	-0,83±0,09	6.44783e-19	0.607143	Quinoprotein-amine-dehydrogenase,-beta-chain-like;-RIC1-like-guanyl-nucleotide-exchange-factor
AT3G11220	chr3_3513881	cis	0,78±0,09	1.10568e-18	0.457143	Paxneb-protein-related
AT5G44570	chr5_17962791	cis	-0,75±0,08	1.48426e-18	0.371429
AT3G43210	chr3_15190921	cis	0,77±0,09	3.02265e-18	0.357143	ATP-binding-microtubule-motor-family-protein
AT3G57460	chr3_21268732	cis	-0,84±0,1	3.38932e-18	0.278571	catalytics;metal-ion-binding
AT3G61020	chr3_22577967	cis	0,75±0,09	3.67097e-18	0.478571
AT3G55170	chr3_20446391	cis	-0,77±0,09	7.02101e-18	0.342857	Ribosomal-L29-family-protein-
AT5G38260	chr5_15284589	cis	-0,79±0,09	7.2459e-18	0.292857	Protein-kinase-superfamily-protein
AT3G27997	chr3_10406021	cis	0,77±0,09	1.10315e-17	0.407143
AT5G37530	chr5_14906626	cis	-0,76±0,09	1.11356e-17	0.335714	NAD(P)-binding-Rossmann-fold-superfamily-protein
AT4G17180	chr4_9645974	cis	0,82±0,1	1.17397e-17	0.264286	O-Glycosyl-hydrolases-family-17-protein
AT4G28220	chr4_13995497	cis	0,75±0,09	1.23811e-17	0.407143	NAD(P)H-dehydrogenase-B1
AT1G31580	chr1_11313660	cis	-0,73±0,09	1.28316e-17	0.521429	ECS1
AT4G17240	chr4_9668653	cis	0,74±0,09	1.77061e-17	0.471429
AT1G64270	chr1_23852426	cis	-0,86±0,1	1.96988e-17	0.25	transposable-element-gene
AT2G38780	chr2_16206381	cis	0,8±0,09	3.19373e-17	0.292857
AT4G14590	chr4_8374711	cis	-0,73±0,09	4.30007e-17	0.392857	embryo-defective-2739
AT1G12790	chr1_4361386	cis	-0,74±0,09	4.90752e-17	0.385714
AT3G46710	chr3_17212160	cis	0,75±0,09	5.09521e-17	0.392857	NB-ARC-domain-containing-disease-resistance-protein
AT5G27110	chr5_9540150	cis	0,74±0,09	6.90519e-17	0.357143	Tetratricopeptide-repeat-(TPR)-like-superfamily-protein
AT2G39110	chr2_16319245	cis	-0,85±0,1	7.47643e-17	0.271429	Protein-kinase-superfamily-protein
AT2G21640	chr2_9249267	cis	0,72±0,09	8.01281e-17	0.45
AT2G44690	chr2_18428322	cis	0,72±0,09	1.0861e-16	0.421429	Arabidopsis-RAC-like-9
AT2G28460	chr2_12166333	cis	-0,71±0,09	1.19984e-16	0.5	Cysteine/Histidine-rich-C1-domain-family-protein
AT4G21460	chr4_11429464	cis	0,79±0,1	1.23795e-16	0.271429	Ribosomal-protein-S24/S35,-mitochondrial
AT5G36930	chr5_14590245	cis	0,88±0,11	1.32442e-16	0.221429	Disease-resistance-protein-(TIR-NBS-LRR-class)-family
AT3G54366	chr3_20133288	cis	0,77±0,09	1.83769e-16	0.528571
AT1G49630	chr1_18368655	cis	0,74±0,09	2.6448e-16	0.471429	presequence-protease-2
AT3G46658	chr3_17189218	cis	-0,76±0,09	2.68389e-16	0.307143	other-RNA
AT3G44280	chr3_15968886	cis	-0,79±0,1	3.03092e-16	0.285714
AT1G13780	chr1_4725940	cis	0,8±0,1	3.03672e-16	0.3	F-box/RNI-like/FBD-like-domains-containing-protein
AT2G19400	chr2_8403801	cis	-0,71±0,09	3.07478e-16	0.442857	AGC-(cAMP-dependent,-cGMP-dependent-and-protein-kinase-C)-kinase-family-protein
AT5G51470	chr5_20906654	cis	0,73±0,09	3.17623e-16	0.342857	Auxin-responsive-GH3-family-protein
AT3G59600	chr3_22018007	cis	-0,75±0,09	3.60051e-16	0.321429	RNA-polymerase-Rpb8
AT4G22960	chr4_12033401	cis	0,81±0,1	3.85925e-16	0.3	Protein-of-unknown-function-(DUF544)-----
AT5G45428	chr5_18408354	cis	-0,72±0,09	4.06118e-16	0.464286	conserved-peptide-upstream-open-reading-frame-24
AT4G37170	chr4_17502758	cis	0,72±0,09	4.52578e-16	0.314286	Pentatricopeptide-repeat-(PPR)-superfamily-protein
AT3G21100	chr3_7401258	cis	0,76±0,09	5.17757e-16	0.292857	RNA-binding-(RRM/RBD/RNP-motifs)-family-protein
AT4G18750	chr4_10304955	cis	0,71±0,09	5.23616e-16	0.464286	Pentatricopeptide-repeat-(PPR)-superfamily-protein
AT1G66930	chr1_24960780	cis	0,71±0,09	5.2995e-16	0.514286	Protein-kinase-superfamily-protein
AT1G30420	chr1_10748282	cis	-0,72±0,09	6.05861e-16	0.421429	multidrug-resistance-associated-protein-12
AT1G73940	chr1_27798005	cis	0,75±0,09	6.25023e-16	0.292857
AT5G45480	chr5_18427115	cis	0,73±0,09	6.57251e-16	0.407143	Protein-of-unknown-function-(DUF594)
AT4G16710	chr4_9397913	cis	0,72±0,09	7.87257e-16	0.328571	glycosyltransferase-family-protein-28
AT3G07525	chr3_2398863	cis	-0,68±0,08	8.25334e-16	0.514286	autophagocytosis-associated-family-protein
AT3G08980	chr3_2740857	cis	0,79±0,1	8.8844e-16	0.292857	Peptidase-S24/S26A/S26B/S26C-family-protein
AT1G22440	chr1_7922907	cis	0,7±0,09	1.12255e-15	0.464286	Zinc-binding-alcohol-dehydrogenase-family-protein
AT2G23672	chr2_10063693	cis	0,72±0,09	1.13288e-15	0.392857	other-RNA
AT2G13665	chr3_11216048	trans	0,71±0,09	1.24117e-15	0.45	other-RNA
AT2G01870	chr2_389440	cis	-0,73±0,09	1.45209e-15	0.371429
AT2G05755	chr2_2171352	cis	0,72±0,09	1.48284e-15	0.328571	Nodulin-MtN21-/EamA-like-transporter-family-protein
AT5G08120	chr5_2596249	cis	0,71±0,09	1.5998e-15	0.492857	movement-protein-binding-protein-2C
AT1G48740	chr1_18025758	cis	-0,67±0,08	1.63113e-15	0.457143	2-oxoglutarate-(2OG)-and-Fe(II)-dependent-oxygenase-superfamily-protein
AT4G27370	chr4_13697729	cis	-0,7±0,09	1.65281e-15	0.357143	P-loop-containing-nucleoside-triphosphate-hydrolases-superfamily-protein
AT1G67365	chr1_25237465	cis	-0,82±0,1	1.81866e-15	0.242857	other-RNA
AT5G21060	chr5_7150004	cis	-0,82±0,1	1.85714e-15	0.242857	Glyceraldehyde-3-phosphate-dehydrogenase-like-family-protein
AT4G19830	chr4_10773603	cis	-0,69±0,09	1.85778e-15	0.371429	FKBP-like-peptidyl-prolyl-cis-trans-isomerase-family-protein
AT2G04170	chr2_1422823	cis	0,75±0,09	1.91943e-15	0.335714	TRAF-like-family-protein
AT5G45510	chr5_18425889	cis	0,77±0,1	1.93335e-15	0.307143	Leucine-rich-repeat-(LRR)-family-protein
AT2G16530	chr2_7161753	cis	-0,8±0,1	1.97201e-15	0.307143	3-oxo-5-alpha-steroid-4-dehydrogenase-family-protein
AT2G30480	chr2_12982265	cis	-0,84±0,11	2.0157e-15	0.242857
AT1G12340	chr1_4220424	cis	0,77±0,1	2.04429e-15	0.321429	Cornichon-family-protein
AT2G35810	chr2_15044781	cis	-0,75±0,09	2.09807e-15	0.335714
AT4G21900	chr4_11614996	cis	0,76±0,1	2.25718e-15	0.328571	proteinaceous-RNase-P-3
AT3G12040	chr3_3837428	cis	-0,74±0,09	2.41274e-15	0.385714	DNA-3-methyladenine-glycosylase-(MAG)
AT3G29290	chr3_11238348	cis	-0,81±0,1	2.41981e-15	0.25	Pentatricopeptide-repeat-(PPR)-superfamily-protein
AT2G40240	chr2_16810960	cis	-0,77±0,1	2.75166e-15	0.278571	Tetratricopeptide-repeat-(TPR)-like-superfamily-protein
AT1G03905	chr1_993375	cis	0,79±0,1	2.86812e-15	0.257143	P-loop-containing-nucleoside-triphosphate-hydrolases-superfamily-protein
AT4G09680	chr4_6119455	cis	0,71±0,09	2.94792e-15	0.371429	conserved-telomere-maintenance-component-1
AT5G37410	chr5_14835977	cis	-0,72±0,09	3.00168e-15	0.285714	Family-of-unknown-function-(DUF577)
AT1G63210	chr1_23443274	cis	0,74±0,09	3.18638e-15	0.321429	Transcription-elongation-factor-Spt6
AT3G44100	chr3_15866682	cis	-0,69±0,09	3.22412e-15	0.5	MD-2-related-lipid-recognition-domain-containing-protein
AT5G42460	chr5_16978784	cis	-0,82±0,1	3.47496e-15	0.221429	F-box-and-associated-interaction-domains-containing-protein
AT1G11320	chr1_3808391	cis	-0,69±0,09	3.65302e-15	0.521429
AT1G11800	chr1_3987293	cis	-0,79±0,1	3.73871e-15	0.264286	endonuclease/exonuclease/phosphatase-family-protein
AT3G09680	chr5_695868	trans	0,74±0,09	3.92316e-15	0.378571	Ribosomal-protein-S12/S23-family-protein
AT5G28390	chr5_10348548	cis	0,89±0,11	4.02693e-15	0.178571	RNA-binding-(RRM/RBD/RNP-motifs)-family-protein
AT2G22905	chr2_9748570	cis	0,67±0,09	4.06292e-15	0.507143	Expressed-protein
AT4G39660	chr4_18406370	cis	0,83±0,11	4.38106e-15	0.228571	alanine:glyoxylate-aminotransferase-2
AT2G18100	chr2_7868173	cis	-0,7±0,09	4.4222e-15	0.514286	Protein-of-unknown-function-(DUF726)
AT4G16990	chr4_9568061	cis	-0,87±0,11	4.54998e-15	0.171429	disease-resistance-protein-(TIR-NBS-class),-putative
AT4G36650	chr4_17286479	cis	0,69±0,09	4.56507e-15	0.457143	plant-specific-TFIIB-related-protein
AT5G50350	chr5_20499378	cis	-0,74±0,09	5.12425e-15	0.328571
AT5G17060	chr5_5610876	cis	-0,78±0,1	5.21024e-15	0.235714	ADP-ribosylation-factor-B1B
AT5G43660	chr5_17538051	cis	0,68±0,09	5.29703e-15	0.414286	2-oxoglutarate-(2OG)-and-Fe(II)-dependent-oxygenase-superfamily-protein
AT3G43430	chr3_15355282	cis	0,71±0,09	5.40174e-15	0.342857	RING/U-box-superfamily-protein
AT5G23235	chr5_7826249	cis	-0,67±0,09	5.55414e-15	0.407143
AT3G47290	chr3_17392402	cis	0,7±0,09	5.629e-15	0.457143	phosphatidylinositol-speciwc-phospholipase-C8
AT1G58270	chr1_21607764	cis	0,71±0,09	5.64162e-15	0.35	TRAF-like-family-protein
AT1G45616	chr1_17186607	cis	0,7±0,09	5.72864e-15	0.571429	receptor-like-protein-6
AT4G19520	chr4_10655911	cis	-0,67±0,09	5.87396e-15	0.435714	disease-resistance-protein-(TIR-NBS-LRR-class)-family
AT2G14285	chr2_6054717	cis	-0,7±0,09	5.88141e-15	0.464286	Small-nuclear-ribonucleoprotein-family-protein
AT4G00980	chr4_421194	cis	0,81±0,1	5.89907e-15	0.328571	zinc-knuckle-(CCHC-type)-family-protein
AT4G03635	chr4_1610306	cis	0,81±0,1	6.09371e-15	0.271429
AT4G03635	chr4_2782400	trans	0,81±0,1	6.09371e-15	0.271429
AT3G27883	chr3_10969380	trans	-0,89±0,11	6.5868e-15	0.164286	transposable-element-gene
AT3G20130	chr3_7026006	cis	0,76±0,1	6.93284e-15	0.3	cytochrome-P450,-family-705,-subfamily-A,-polypeptide-22
AT1G33990	chr1_12356041	cis	0,71±0,09	7.09725e-15	0.357143	methyl-esterase-14
AT4G11630	chr4_7023030	cis	0,7±0,09	7.5586e-15	0.314286	Ribosomal-protein-L19-family-protein
AT1G23470	chr1_8330782	cis	0,68±0,09	7.92404e-15	0.514286
AT5G66960	chr5_26739679	cis	0,7±0,09	8.96174e-15	0.514286	Prolyl-oligopeptidase-family-protein
AT1G19396	chr1_6703658	cis	-0,77±0,1	8.96743e-15	0.314286
AT1G57590	chr1_21330272	cis	-0,68±0,09	9.14699e-15	0.364286	Pectinacetylesterase-family-protein
AT1G23940	chr1_8441984	cis	0,68±0,09	9.17672e-15	0.55	ARM-repeat-superfamily-protein
AT5G25230	chr5_8742785	cis	0,81±0,1	9.34426e-15	0.25	Ribosomal-protein-S5/Elongation-factor-G/III/V-family-protein
AT5G45040	chr5_18174178	cis	-0,71±0,09	1.06759e-14	0.4	Cytochrome-c
AT1G23960	chr1_8481111	cis	0,69±0,09	1.07964e-14	0.364286	Protein-of-unknown-function-(DUF626)
AT3G45860	chr3_16867335	cis	-0,75±0,1	1.13003e-14	0.292857	cysteine-rich-RLK-(RECEPTOR-like-protein-kinase)-4
AT5G15760	chr5_5142587	cis	-0,7±0,09	1.20134e-14	0.585714	Ribosomal-protein-PSRP-3/Ycf65
AT4G01915	chr4_833857	cis	0,72±0,09	1.21689e-14	0.335714
AT1G04090	chr1_1056228	cis	0,7±0,09	1.43822e-14	0.321429	Plant-protein-of-unknown-function-(DUF946)
AT4G19500	chr4_10619181	cis	0,8±0,1	1.50001e-14	0.221429	nucleoside-triphosphatases;transmembrane-receptors;nucleotide-binding;ATP-binding
AT1G23140	chr1_8202964	cis	-0,74±0,1	1.53182e-14	0.285714	Calcium-dependent-lipid-binding-(CaLB-domain)-family-protein
AT4G19510	chr4_10622367	cis	0,67±0,09	1.5921e-14	0.564286	Disease-resistance-protein-(TIR-NBS-LRR-class)
AT3G30875	chr3_12655676	cis	0,71±0,09	1.71626e-14	0.457143
AT5G54290	chr5_22054713	cis	-0,72±0,09	1.73083e-14	0.307143	cytochrome-c-biogenesis-protein-family
AT4G16800	chr4_9455662	cis	0,69±0,09	1.75554e-14	0.342857	ATP-dependent-caseinolytic-(Clp)-protease/crotonase-family-protein
AT1G65540	chr1_24365326	cis	0,69±0,09	1.85889e-14	0.371429	LETM1-like-protein
AT5G10400	chr5_3272353	cis	-0,81±0,11	1.88343e-14	0.257143	Histone-superfamily-protein
AT5G45730	chr5_18552017	cis	0,76±0,1	1.89876e-14	0.242857	Cysteine/Histidine-rich-C1-domain-family-protein
AT3G61480	chr5_10323384	trans	-0,71±0,09	1.97861e-14	0.607143	Quinoprotein-amine-dehydrogenase,-beta-chain-like;-RIC1-like-guanyl-nucleotide-exchange-factor
AT1G02050	chr1_360888	cis	-0,75±0,1	2.02679e-14	0.285714	Chalcone-and-stilbene-synthase-family-protein
AT5G42930	chr5_17213357	cis	0,69±0,09	2.04263e-14	0.35	alpha/beta-Hydrolases-superfamily-protein
AT5G42730	chr5_7888582	trans	0,72±0,09	2.07365e-14	0.385714
AT4G27585	chr4_13770278	cis	0,66±0,09	2.1062e-14	0.5	SPFH/Band-7/PHB-domain-containing-membrane-associated-protein-family
AT1G35112	chr5_18407914	trans	0,78±0,1	2.28442e-14	0.2	transposable-element-gene
AT5G27230	chr5_9589751	cis	0,7±0,09	2.36386e-14	0.3	Frigida-like-protein
AT5G41580	chr5_16635453	cis	0,66±0,09	2.47479e-14	0.492857	RING/U-box-superfamily-protein
AT3G44430	chr3_16071143	cis	0,71±0,09	2.54572e-14	0.321429
AT5G44582	chr5_17980151	cis	0,71±0,09	2.54643e-14	0.292857
AT5G17900	chr5_5907963	cis	-0,66±0,09	2.79088e-14	0.507143	microfibrillar-associated-protein-related
AT1G02300	chr1_449560	cis	-0,82±0,11	2.8056e-14	0.242857	Cysteine-proteinases-superfamily-protein
AT1G77960	chr1_29313634	cis	0,67±0,09	2.96588e-14	0.407143
AT5G35930	chr5_14074359	cis	-0,66±0,09	3.40751e-14	0.507143	AMP-dependent-synthetase-and-ligase-family-protein
AT5G44870	chr5_18135644	cis	-0,91±0,12	3.44898e-14	0.157143	Disease-resistance-protein-(TIR-NBS-LRR-class)-family
AT4G13920	chr4_8043290	cis	-0,71±0,09	3.54249e-14	0.285714	receptor-like-protein-50
AT5G20580	chr5_6963670	cis	0,79±0,1	3.55493e-14	0.5
AT1G55000	chr1_20513401	cis	-0,81±0,11	3.65069e-14	0.214286	peptidoglycan-binding-LysM-domain-containing-protein
AT5G28442	chr5_10322650	cis	0,7±0,09	4.06985e-14	0.357143
AT5G28340	chr5_10348548	cis	0,83±0,11	4.40483e-14	0.178571	Tetratricopeptide-repeat-(TPR)-like-superfamily-protein
AT5G41260	chr5_16503811	cis	-0,8±0,11	4.51724e-14	0.2	Protein-kinase-protein-with-tetratricopeptide-repeat-domain
AT4G11000	chr4_6731977	cis	0,74±0,1	4.53004e-14	0.25	Ankyrin-repeat-family-protein
AT5G11580	chr5_3721190	cis	-0,87±0,12	4.60549e-14	0.178571	Regulator-of-chromosome-condensation-(RCC1)-family-protein
AT5G28330	chr5_10348548	cis	0,84±0,11	4.61518e-14	0.178571
AT3G28715	chr3_10773240	cis	0,8±0,11	4.751e-14	0.2	ATPase,-V0/A0-complex,-subunit-C/D
AT3G02700	chr3_582610	cis	0,76±0,1	5.42817e-14	0.235714	NC-domain-containing-protein-related
AT1G49980	chr1_18507818	cis	-0,69±0,09	5.58849e-14	0.35	DNA/RNA-polymerases-superfamily-protein
AT1G04590	chr1_1259655	cis	0,66±0,09	5.88991e-14	0.428571
AT5G23410	chr5_7888582	cis	0,7±0,09	6.47981e-14	0.385714
AT4G26170	chr4_13258607	cis	0,72±0,1	6.58866e-14	0.271429
AT4G21480	chr4_11434031	cis	-0,66±0,09	6.60119e-14	0.385714	sugar-transporter-protein-12
AT5G27210	chr5_9575184	cis	-0,75±0,1	6.65446e-14	0.242857	Protein-of-unknown-function,-transmembrane-40
AT5G41950	chr5_16783931	cis	-0,93±0,12	6.70976e-14	0.157143	Tetratricopeptide-repeat-(TPR)-like-superfamily-protein
AT3G52950	chr3_19634392	cis	0,66±0,09	7.2066e-14	0.442857	CBS-/-octicosapeptide/Phox/Bemp1-(PB1)-domains-containing-protein
AT5G05230	chr5_1551994	cis	-0,73±0,1	7.45846e-14	0.314286	RING/U-box-superfamily-protein
AT1G35560	chr1_13116559	cis	0,68±0,09	7.48202e-14	0.314286	TCP-family-transcription-factor-
AT5G49970	chr5_20333567	cis	-0,81±0,11	7.5487e-14	0.221429	pyridoxin-(pyrodoxamine)-5'-phosphate-oxidase
AT5G02740	chr5_616527	cis	-0,65±0,09	7.81535e-14	0.428571	Ribosomal-protein-S24e-family-protein
AT4G14400	chr4_8297587	cis	-0,67±0,09	7.8179e-14	0.328571	ankyrin-repeat-family-protein
AT4G14030	chr4_8098226	cis	-0,71±0,09	7.94508e-14	0.328571	selenium-binding-protein-1
AT5G41850	chr5_16757604	cis	-0,64±0,09	8.16326e-14	0.407143	alpha/beta-Hydrolases-superfamily-protein
AT3G44740	chr3_16298344	cis	0,82±0,11	8.21129e-14	0.192857	Class-II-aaRS-and-biotin-synthetases-superfamily-protein
AT5G33400	chr5_12360116	trans	0,76±0,1	8.56209e-14	0.442857
AT5G03420	chr5_845287	cis	-0,7±0,09	8.64108e-14	0.314286	5'-AMP-activated-protein-kinase-related
AT4G20920	chr4_11201042	cis	0,75±0,1	8.82343e-14	0.25	double-stranded-RNA-binding-domain-(DsRBD)-containing-protein
AT1G31910	chr1_11458878	cis	0,61±0,08	8.82954e-14	0.492857	GHMP-kinase-family-protein
AT1G19485	chr1_6744457	cis	0,81±0,11	1.10113e-13	0.292857	Transducin/WD40-repeat-like-superfamily-protein
AT2G41460	chr2_17288582	cis	-0,8±0,11	1.14148e-13	0.2	apurinic-endonuclease-redox-protein
AT3G25440	chr3_9224929	cis	0,76±0,1	1.20347e-13	0.314286	RNA-binding-CRS1-/-YhbY-(CRM)-domain-protein
AT1G69485	chr1_26119245	cis	-0,72±0,1	1.25378e-13	0.285714	Ribosomal-L32p-protein-family
AT3G22850	chr3_8087828	cis	-0,92±0,12	1.36229e-13	0.192857	Aluminium-induced-protein-with-YGL-and-LRDR-motifs
AT5G45490	chr5_18425889	cis	0,7±0,09	1.3691e-13	0.307143	P-loop-containing-nucleoside-triphosphate-hydrolases-superfamily-protein
AT5G45500	chr5_18425889	cis	0,7±0,09	1.37098e-13	0.307143	RNI-like-superfamily-protein
AT3G47300	chr3_17437885	cis	0,69±0,09	1.38439e-13	0.321429	SELT-like-protein-precursor
AT4G15330	chr4_8753954	cis	-0,78±0,11	1.39187e-13	0.228571	cytochrome-P450,-family-705,-subfamily-A,-polypeptide-1
AT1G61980	chr1_22909598	cis	0,84±0,11	1.39871e-13	0.164286	Mitochondrial-transcription-termination-factor-family-protein
AT5G58980	chr5_23812400	cis	0,74±0,1	1.48187e-13	0.25	Neutral/alkaline-non-lysosomal-ceramidase
AT3G60980	chr3_22577967	cis	0,61±0,08	1.51682e-13	0.478571	Tetratricopeptide-repeat-(TPR)-like-superfamily-protein
AT5G20450	chr5_6919465	cis	0,64±0,09	1.53357e-13	0.385714
AT4G31530	chr4_15284066	cis	-0,69±0,09	1.54003e-13	0.335714	NAD(P)-binding-Rossmann-fold-superfamily-protein
AT4G21760	chr4_11561162	cis	0,65±0,09	1.55993e-13	0.5	beta-glucosidase-47
AT2G27960	chr2_11910888	cis	-0,81±0,11	1.62004e-13	0.221429	cyclin-dependent-kinase-subunit-1
AT5G45050	chr5_18187250	cis	0,8±0,11	1.62162e-13	0.221429	Disease-resistance-protein-(TIR-NBS-LRR-class)
AT2G15042	chr2_6508008	cis	-0,75±0,1	1.70535e-13	0.271429	Leucine-rich-repeat-(LRR)-family-protein
AT2G47210	chr2_19378842	cis	0,69±0,09	1.71488e-13	0.378571	myb-like-transcription-factor-family-protein
AT2G25580	chr2_10887602	cis	-0,71±0,1	1.74397e-13	0.45	Tetratricopeptide-repeat-(TPR)-like-superfamily-protein
AT5G28320	chr5_10348548	cis	0,83±0,11	1.82566e-13	0.178571
AT5G16220	chr5_5301375	cis	-0,66±0,09	1.85215e-13	0.435714	Octicosapeptide/Phox/Bem1p-family-protein
AT1G19070	chr1_6584025	cis	-0,67±0,09	1.88868e-13	0.307143	F-box-family-protein
AT4G03060	chr4_1341870	cis	-0,68±0,09	2.06568e-13	0.257143	AOP2-(ALKENYL-HYDROXALKYL-PRODUCING-2);-oxidoreductase,-acting-on-paired-donors,-with-incorporation-or-reduction-of-molecular-oxygen,-2-oxoglutarate-as-one-donor,-and-incorporation-of-one-atom-each-of-oxygen-into-both-donors
AT3G06145	chr3_1861208	cis	0,66±0,09	2.07398e-13	0.385714
AT5G25640	chr5_8968191	cis	0,76±0,1	2.19452e-13	0.214286	Rhomboid-related-intramembrane-serine-protease-family-protein
AT5G28400	chr5_10348548	cis	0,82±0,11	2.25024e-13	0.178571
AT1G25260	chr1_8855262	cis	0,65±0,09	2.25051e-13	0.442857	Ribosomal-protein-L10-family-protein
AT1G09995	chr1_3257815	cis	-0,74±0,1	2.27301e-13	0.3	DNA-repair-DEAD-helicase-RAD3/XP-D-subfamily-protein
AT4G21880	chr4_11607385	cis	0,73±0,1	2.36952e-13	0.257143	Pentatricopeptide-repeat-(PPR)-superfamily-protein
AT5G42920	chr5_17206718	cis	0,67±0,09	2.38411e-13	0.292857	THO-complex,--subunit-5
AT2G02590	chr2_702791	cis	0,7±0,1	2.38475e-13	0.271429
AT1G14700	chr1_5057590	cis	-0,79±0,11	2.40878e-13	0.257143	purple-acid-phosphatase-3
AT5G45720	chr5_18549293	cis	0,73±0,1	2.42566e-13	0.271429	AAA-type-ATPase-family-protein
AT1G27560	chr1_9566485	cis	-0,6±0,08	2.69035e-13	0.4
AT5G45130	chr5_18245912	cis	0,69±0,09	2.69483e-13	0.321429	RAB-homolog-1
AT5G43940	chr5_17684842	cis	-0,62±0,08	2.7301e-13	0.507143	GroES-like-zinc-binding-dehydrogenase-family-protein
AT3G21080	chr3_7384837	cis	-0,77±0,1	2.73614e-13	0.228571	ABC-transporter-related
AT4G01270	chr4_531859	cis	0,88±0,12	2.74011e-13	0.171429	RING/U-box-superfamily-protein
AT4G03230	chr4_1424372	cis	0,63±0,09	2.85237e-13	0.471429	S-locus-lectin-protein-kinase-family-protein
AT5G25910	chr5_9037698	cis	0,77±0,1	2.86726e-13	0.214286	receptor-like-protein-52
AT1G09830	chr1_3192604	cis	0,64±0,09	2.91793e-13	0.45	Glycinamide-ribonucleotide-(GAR)-synthetase
AT5G41910	chr5_16779280	cis	-0,62±0,09	2.99504e-13	0.478571	Mediator-complex,-subunit-Med10
AT2G24690	chr2_10499307	cis	-0,72±0,1	3.04498e-13	0.285714	Transcriptional-factor-B3-family-protein
AT1G63855	chr1_23699933	cis	-0,78±0,11	3.08566e-13	0.2	Putative-methyltransferase-family-protein
AT5G33400	chr5_13020995	trans	0,75±0,1	3.10638e-13	0.442857
AT1G03410	chr1_821772	cis	0,69±0,1	3.12116e-13	0.342857	2-oxoglutarate-(2OG)-and-Fe(II)-dependent-oxygenase-superfamily-protein
AT3G49180	chr3_18229388	cis	-0,64±0,09	3.29238e-13	0.414286	Transducin/WD40-repeat-like-superfamily-protein
AT4G19410	chr4_10582176	cis	-0,67±0,09	3.49136e-13	0.357143	Pectinacetylesterase-family-protein
AT1G14520	chr1_4969398	cis	-0,9±0,12	3.50573e-13	0.15	myo-inositol-oxygenase-1
AT2G46930	chr2_19283244	cis	0,73±0,1	3.78124e-13	0.221429	Pectinacetylesterase-family-protein
AT1G66860	chr1_24943021	cis	-0,65±0,09	3.78921e-13	0.414286	Class-I-glutamine-amidotransferase-like-superfamily-protein
AT1G30740	chr1_10902868	cis	-0,62±0,09	3.80864e-13	0.507143	FAD-binding-Berberine-family-protein
AT4G12670	chr4_7468587	cis	-0,61±0,08	3.81174e-13	0.492857	Homeodomain-like-superfamily-protein
AT1G01690	chr1_249475	cis	-0,66±0,09	3.83044e-13	0.478571	putative-recombination-initiation-defects-3
AT5G47510	chr5_19280615	cis	-0,64±0,09	3.88981e-13	0.371429	Sec14p-like-phosphatidylinositol-transfer-family-protein
AT4G27080	chr4_13553783	cis	0,74±0,1	3.93749e-13	0.257143	PDI-like-5-4
AT1G19690	chr1_6810785	cis	0,66±0,09	4.00053e-13	0.414286	NAD(P)-binding-Rossmann-fold-superfamily-protein
AT2G25510	chr2_10856538	cis	-0,65±0,09	4.16339e-13	0.407143
AT4G09430	chr4_5974237	cis	-0,78±0,11	4.2124e-13	0.2	Disease-resistance-protein-(TIR-NBS-LRR-class)-family
AT4G38100	chr4_17886975	cis	0,65±0,09	4.36177e-13	0.457143
AT1G29820	chr1_10433128	cis	-0,71±0,1	4.60859e-13	0.3	Magnesium-transporter-CorA-like-family-protein
AT3G02900	chr3_647521	cis	0,69±0,1	4.67494e-13	0.421429
AT5G26160	chr5_9142426	cis	0,62±0,09	4.76003e-13	0.571429
AT5G23010	chr5_7700167	cis	-0,67±0,09	4.85719e-13	0.25	methylthioalkylmalate-synthase-1
AT2G38720	chr2_16167438	cis	0,78±0,11	4.90211e-13	0.2	microtubule-associated-protein-65-5
AT3G56460	chr3_20923532	cis	-0,73±0,1	4.99149e-13	0.25	GroES-like-zinc-binding-alcohol-dehydrogenase-family-protein
AT2G43920	chr2_18191504	cis	-0,69±0,09	5.02025e-13	0.307143	S-adenosyl-L-methionine-dependent-methyltransferases-superfamily-protein
AT1G66100	chr1_24609666	cis	0,79±0,11	5.09914e-13	0.207143	Plant-thionin
AT1G77720	chr1_29210222	cis	0,8±0,11	5.29501e-13	0.185714	putative-protein-kinase-1
AT1G01355	chr1_136383	cis	-0,67±0,09	5.35005e-13	0.478571	Putative-endonuclease-or-glycosyl-hydrolase
AT1G59780	chr1_21994094	cis	0,82±0,11	5.63192e-13	0.15	NB-ARC-domain-containing-disease-resistance-protein
AT1G16820	chr1_5756373	cis	-0,81±0,11	5.79721e-13	0.185714	vacuolar-ATP-synthase-catalytic-subunit-related-/-V-ATPase-related-/-vacuolar-proton-pump-related
AT5G63620	chr5_25468341	cis	-0,68±0,09	5.91194e-13	0.471429	GroES-like-zinc-binding-alcohol-dehydrogenase-family-protein
AT2G26750	chr2_11393446	cis	-0,62±0,09	5.94295e-13	0.378571	alpha/beta-Hydrolases-superfamily-protein
AT1G02260	chr1_442418	cis	-0,67±0,09	5.96779e-13	0.328571	Divalent-ion-symporter
AT1G66530	chr1_24823755	cis	0,61±0,08	5.98853e-13	0.457143	Arginyl-tRNA-synthetase,-class-Ic
AT1G58280	chr1_21614442	cis	0,66±0,09	5.99355e-13	0.392857	Phosphoglycerate-mutase-family-protein
AT2G46450	chr2_19069130	cis	-0,72±0,1	6.43163e-13	0.228571	cyclic-nucleotide-gated-channel-12
AT4G18930	chr4_10370636	cis	-0,85±0,12	6.47621e-13	0.178571	RNA-ligase/cyclic-nucleotide-phosphodiesterase-family-protein
AT5G48020	chr5_19470007	cis	-0,72±0,1	6.70278e-13	0.314286	2-oxoglutarate-(2OG)-and-Fe(II)-dependent-oxygenase-superfamily-protein
AT4G13918	chr4_8047254	cis	-0,59±0,08	6.79037e-13	0.428571
AT2G45150	chr2_18613863	cis	0,81±0,11	6.94659e-13	0.214286	cytidinediphosphate-diacylglycerol-synthase-4
AT3G48260	chr3_17875002	cis	0,61±0,09	7.21783e-13	0.45	with-no-lysine-(K)-kinase-3
AT4G12680	chr4_7467417	cis	-0,61±0,09	7.32463e-13	0.45
AT1G24240	chr1_8586603	cis	0,65±0,09	7.66026e-13	0.342857	Ribosomal-protein-L19-family-protein
AT4G12520	chr4_7415194	cis	-0,69±0,1	7.71144e-13	0.235714	Bifunctional-inhibitor/lipid-transfer-protein/seed-storage-2S-albumin-superfamily-protein
AT1G28620	chr1_10062524	cis	-0,94±0,13	7.75415e-13	0.135714
AT3G28140	chr3_10469441	cis	0,69±0,1	7.78841e-13	0.285714	RNA-ligase/cyclic-nucleotide-phosphodiesterase-family-protein
AT4G20340	chr4_10983382	cis	-0,68±0,09	7.82677e-13	0.314286	Transcription-factor-TFIIE,-alpha-subunit
AT2G04800	chr2_1688172	cis	-0,7±0,1	7.84859e-13	0.235714
AT1G12390	chr1_4222207	cis	-0,67±0,09	7.88124e-13	0.335714	Cornichon-family-protein
AT1G53830	chr1_20101000	cis	-0,64±0,09	8.00535e-13	0.4	pectin-methylesterase-2
AT5G10600	chr5_3352806	cis	-0,75±0,11	8.04967e-13	0.221429	cytochrome-P450,-family-81,-subfamily-K,-polypeptide-2
AT1G65200	chr1_24222811	cis	-0,91±0,13	8.13938e-13	0.142857	Ubiquitin-carboxyl-terminal-hydrolase-related-protein
AT2G35520	chr2_14920429	cis	-0,68±0,09	8.22534e-13	0.364286	Defender-against-death-(DAD-family)-protein
AT3G46530	chr3_17133077	cis	-0,62±0,09	8.61922e-13	0.4	NB-ARC-domain-containing-disease-resistance-protein
AT2G21860	chr2_9305442	cis	0,88±0,12	8.62463e-13	0.142857	violaxanthin-de-epoxidase-related
AT1G51538	chr1_19112612	cis	0,91±0,13	8.64276e-13	0.121429	Aminotransferase-like,-plant-mobile-domain-family-protein
AT4G00650	chr4_259252	cis	-0,83±0,12	8.78002e-13	0.221429	FRIGIDA-like-protein
AT2G29570	chr2_12641575	cis	-0,61±0,08	8.86926e-13	0.371429	proliferating-cell-nuclear-antigen-2
AT3G61010	chr3_22577967	cis	0,62±0,09	8.92369e-13	0.478571	Ferritin/ribonucleotide-reductase-like-family-protein
AT1G16130	chr1_5520044	cis	-0,9±0,13	8.96999e-13	0.135714	wall-associated-kinase-like-2
AT3G49050	chr3_18179526	cis	-0,65±0,09	9.14101e-13	0.321429	alpha/beta-Hydrolases-superfamily-protein
AT5G41960	chr5_16780285	cis	-0,83±0,12	9.17361e-13	0.171429
AT5G42530	chr5_17002945	cis	-0,92±0,13	9.21738e-13	0.142857
AT5G25800	chr5_8982250	cis	0,71±0,1	9.35294e-13	0.257143	Polynucleotidyl-transferase,-ribonuclease-H-like-superfamily-protein
AT5G48340	chr5_19591922	cis	-0,75±0,1	9.86802e-13	0.257143
AT1G74280	chr1_27930080	cis	-0,62±0,09	1.01831e-12	0.385714	alpha/beta-Hydrolases-superfamily-protein
AT1G65370	chr1_24285650	cis	0,59±0,08	1.02779e-12	0.435714	TRAF-like-family-protein
AT4G19070	chr4_10451283	cis	-0,72±0,1	1.03943e-12	0.292857	Putative-membrane-lipoprotein
AT5G38020	chr5_15165080	cis	-0,62±0,09	1.05015e-12	0.435714	S-adenosyl-L-methionine-dependent-methyltransferases-superfamily-protein
AT5G03495	chr5_16706120	trans	0,6±0,08	1.05267e-12	0.514286	RNA-binding-(RRM/RBD/RNP-motifs)-family-protein
AT4G05530	chr4_2817353	cis	-0,67±0,09	1.06795e-12	0.392857	indole-3-butyric-acid-response-1
AT5G38860	chr5_15559675	cis	-0,74±0,1	1.08964e-12	0.235714	BES1-interacting-Myc-like-protein-3
AT1G05830	chr1_1753743	cis	-0,65±0,09	1.11631e-12	0.5	trithorax-like-protein-2
AT4G37120	chr4_17489547	cis	-0,77±0,11	1.11896e-12	0.185714	Pre-mRNA-splicing-Prp18-interacting-factor
AT3G60480	chr3_22348103	cis	-0,67±0,09	1.1246e-12	0.292857
AT4G15960	chr4_9047223	cis	0,82±0,12	1.15045e-12	0.157143	alpha/beta-Hydrolases-superfamily-protein
AT5G24310	chr5_8273614	cis	-0,62±0,09	1.15195e-12	0.471429	ABL-interactor-like-protein-3
AT5G47810	chr5_19348410	cis	0,63±0,09	1.20645e-12	0.442857	phosphofructokinase-2
AT1G48960	chr1_18112039	cis	-0,73±0,1	1.22116e-12	0.257143	Adenine-nucleotide-alpha-hydrolases-like-superfamily-protein
AT3G04181	chr3_1099944	cis	-0,84±0,12	1.23514e-12	0.164286
AT2G42160	chr2_17574128	cis	0,77±0,11	1.26292e-12	0.185714	zinc-finger-(ubiquitin-hydrolase)-domain-containing-protein
AT1G26200	chr1_9064978	cis	0,72±0,1	1.29004e-12	0.235714	TRAM,-LAG1-and-CLN8-(TLC)-lipid-sensing-domain-containing-protein
AT5G35796	chr5_13969400	cis	-0,64±0,09	1.29399e-12	0.578571
AT2G40570	chr2_16940810	cis	0,85±0,12	1.34157e-12	0.178571	initiator-tRNA-phosphoribosyl-transferase-family-protein
AT2G02770	chr2_772832	cis	-0,64±0,09	1.45927e-12	0.371429	4'-phosphopantetheinyl-transferase-superfamily
AT5G35530	chr5_13711886	cis	-0,71±0,1	1.49454e-12	0.321429	Ribosomal-protein-S3-family-protein
AT5G43830	chr5_17624441	cis	0,55±0,08	1.53026e-12	0.5	Aluminium-induced-protein-with-YGL-and-LRDR-motifs
AT5G53220	chr5_21595969	cis	-0,7±0,1	1.56821e-12	0.292857
AT5G59770	chr5_24080644	cis	-0,75±0,11	1.61336e-12	0.221429	Protein-tyrosine-phosphatase-like,-PTPLA
AT4G19100	chr4_10453802	cis	0,82±0,12	1.62958e-12	0.214286	Protein-of-unknown-function-(DUF3464)
AT4G13640	chr4_7939172	cis	-0,87±0,12	1.65423e-12	0.135714	Homeodomain-like-superfamily-protein
AT2G09970	chr1_27304145	trans	-0,62±0,09	1.65627e-12	0.407143	Protein-of-unknown-function-(DUF1677)
AT1G52980	chr1_19738355	cis	0,61±0,09	1.69593e-12	0.435714	GTP-binding-family-protein
AT4G29550	chr4_14497223	cis	0,83±0,12	1.7602e-12	0.15	Protein-of-unknown-function-(DUF626)
AT4G11640	chr4_7024518	cis	0,74±0,1	1.78576e-12	0.214286	serine-racemase
AT3G46580	chr3_17139514	cis	-0,84±0,12	1.8279e-12	0.142857	methyl-CPG-binding-domain-protein-5
AT4G08250	chr4_5195761	cis	0,62±0,09	1.84604e-12	0.378571	GRAS-family-transcription-factor
AT4G02120	chr4_942894	cis	0,65±0,09	1.89666e-12	0.3	CTP-synthase-family-protein
AT4G25340	chr4_12962704	cis	0,78±0,11	1.90508e-12	0.228571	FK506-BINDING-PROTEIN-53
AT4G07410	chr4_4203200	cis	0,74±0,1	1.91666e-12	0.3	Transducin-family-protein-/-WD-40-repeat-family-protein
AT1G19397	chr1_6703658	cis	-0,68±0,1	1.98478e-12	0.314286
AT5G45560	chr5_18465446	cis	0,63±0,09	2.03242e-12	0.357143	Pleckstrin-homology-(PH)-domain-containing-protein-/-lipid-binding-START-domain-containing-protein
AT4G39240	chr4_18269285	cis	-0,67±0,09	2.04789e-12	0.371429	Galactose-oxidase/kelch-repeat-superfamily-protein
AT3G23560	chr3_8456447	cis	-0,69±0,1	2.07574e-12	0.25	MATE-efflux-family-protein
AT3G25490	chr1_7447447	trans	0,87±0,12	2.12157e-12	0.128571	Protein-kinase-family-protein
AT5G14210	chr5_4578361	cis	-0,64±0,09	2.29999e-12	0.428571	Leucine-rich-repeat-protein-kinase-family-protein
AT5G43070	chr5_17289785	cis	-0,61±0,09	2.35072e-12	0.4	WPP-domain-protein-1
AT3G57430	chr3_21255050	cis	0,68±0,1	2.41827e-12	0.321429	Tetratricopeptide-repeat-(TPR)-like-superfamily-protein
AT5G26180	chr5_9149412	cis	-0,63±0,09	2.46437e-12	0.328571	S-adenosyl-L-methionine-dependent-methyltransferases-superfamily-protein
AT1G65520	chr1_24359557	cis	-0,8±0,11	2.55115e-12	0.185714	delta(3),-delta(2)-enoyl-CoA-isomerase-1
AT3G59380	chr3_21945839	cis	-0,61±0,09	2.59975e-12	0.521429	farnesyltransferase-A
AT1G48380	chr1_17879415	cis	0,76±0,11	2.60712e-12	0.207143	root-hair-initiation-protein-root-hairless-1-(RHL1)
AT1G31150	chr1_11120051	cis	0,61±0,09	2.6372e-12	0.4	Domain-of-unknown-function-(DUF1985)
AT1G72890	chr1_27430024	cis	0,64±0,09	2.66752e-12	0.385714	Disease-resistance-protein-(TIR-NBS-class)
AT2G32830	chr2_13930701	cis	-0,73±0,11	2.70338e-12	0.271429	phosphate-transporter-1;5
AT3G15590	chr3_5289455	cis	0,67±0,1	2.76306e-12	0.385714	Tetratricopeptide-repeat-(TPR)-like-superfamily-protein
AT4G23200	chr4_12145728	cis	-0,76±0,11	2.79039e-12	0.214286	cysteine-rich-RLK-(RECEPTOR-like-protein-kinase)-12
AT5G44010	chr5_17711255	cis	0,67±0,1	2.83453e-12	0.257143
AT4G25770	chr4_13120538	cis	-0,69±0,1	2.9083e-12	0.285714	alpha/beta-Hydrolases-superfamily-protein
AT5G41170	chr5_16480617	cis	0,68±0,1	2.95032e-12	0.278571	Pentatricopeptide-repeat-(PPR-like)-superfamily-protein
AT2G30960	chr2_13170243	cis	-0,81±0,12	3.069e-12	0.185714
AT5G54064	chr5_21939485	cis	-0,81±0,12	3.12479e-12	0.185714
AT4G07868	chr4_4692338	cis	0,65±0,09	3.1366e-12	0.314286
AT2G36680	chr2_15370601	cis	-0,66±0,09	3.21757e-12	0.3	Modifier-of-rudimentary-(Mod(r))-protein
AT3G23109	chr3_8218794	cis	0,62±0,09	3.2436e-12	0.385714
AT3G24255	chr3_8793946	cis	-0,66±0,1	3.28505e-12	0.364286	RNA-directed-DNA-polymerase-(reverse-transcriptase)-related-family-protein
AT1G34110	chr1_12417145	cis	-0,59±0,09	3.30751e-12	0.421429	Leucine-rich-receptor-like-protein-kinase-family-protein
AT1G67850	chr1_25442185	cis	0,68±0,1	3.31531e-12	0.364286	Protein-of-unknown-function-(DUF707)
AT3G56680	chr3_20991323	cis	0,61±0,09	3.36069e-12	0.5	Single-stranded-nucleic-acid-binding-R3H-protein
AT3G60965	chr3_22593699	cis	0,64±0,09	3.36337e-12	0.278571	transposable-element-gene
AT2G35830	chr2_15050779	cis	0,74±0,11	3.37344e-12	0.25
AT3G50210	chr3_18617672	cis	0,64±0,09	3.4075e-12	0.371429	2-oxoglutarate-(2OG)-and-Fe(II)-dependent-oxygenase-superfamily-protein
AT1G17240	chr1_5898135	cis	0,69±0,1	3.45095e-12	0.292857	receptor-like-protein-2
AT4G28740	chr4_14201805	cis	-0,94±0,14	3.4713e-12	0.114286
AT1G11280	chr1_3785997	cis	-0,67±0,1	3.48253e-12	0.328571	S-locus-lectin-protein-kinase-family-protein
AT1G18773	chr1_6473466	cis	0,74±0,11	3.51135e-12	0.221429
AT1G22650	chr1_8016139	cis	0,68±0,1	3.55558e-12	0.278571	Plant-neutral-invertase-family-protein
AT4G23310	chr4_12137949	cis	0,65±0,09	3.64395e-12	0.385714	cysteine-rich-RLK-(RECEPTOR-like-protein-kinase)-23
AT1G21210	chr1_7447447	cis	0,88±0,13	3.65915e-12	0.128571	wall-associated-kinase-4
AT3G25400	chr3_9213250	cis	-0,59±0,08	3.92175e-12	0.4
AT1G18410	chr1_21500435	trans	0,62±0,09	3.95094e-12	0.357143	P-loop-containing-nucleoside-triphosphate-hydrolases-superfamily-protein
AT3G29390	chr3_11290769	cis	-0,71±0,1	3.97485e-12	0.257143	RS2-interacting-KH-protein
AT5G56370	chr5_22842831	cis	-0,7±0,1	4.07327e-12	0.192857	F-box/RNI-like/FBD-like-domains-containing-protein
AT1G24100	chr1_8527073	cis	-0,68±0,1	4.16977e-12	0.321429	UDP-glucosyl-transferase-74B1
AT5G08565	chr5_2775823	cis	0,85±0,12	4.16992e-12	0.178571	Transcription-initiation-Spt4-like-protein
AT4G24175	chr4_12546464	cis	0,61±0,09	4.21945e-12	0.414286
AT2G29910	chr2_12747060	cis	-0,89±0,13	4.22916e-12	0.142857	F-box/RNI-like-superfamily-protein
AT5G38980	chr5_15616106	cis	-0,97±0,14	4.25948e-12	0.114286
AT2G18210	chr2_7925812	cis	-0,58±0,08	4.27215e-12	0.564286
AT3G60150	chr3_22225185	cis	-0,68±0,1	4.39217e-12	0.285714	Protein-of-unknown-function-(DUF498/DUF598)
AT3G17626	chr3_6027963	cis	-0,61±0,09	4.39687e-12	0.528571	structural-constituent-of-ribosome
AT5G38590	chr5_15460933	cis	0,67±0,1	4.49958e-12	0.3	F-box/RNI-like/FBD-like-domains-containing-protein
AT3G06110	chr3_1843238	cis	0,67±0,1	4.66761e-12	0.378571	MAPK-phosphatase-2
AT4G10810	chr4_6645980	cis	-0,61±0,09	4.67694e-12	0.428571
AT5G05890	chr5_1770444	cis	0,64±0,09	4.7652e-12	0.435714	UDP-Glycosyltransferase-superfamily-protein
AT2G16850	chr2_7306624	cis	0,68±0,1	4.77331e-12	0.3	plasma-membrane-intrinsic-protein-2;8
AT5G66455	chr5_26538158	cis	0,61±0,09	4.98212e-12	0.478571
AT2G27402	chr2_11711907	cis	0,69±0,1	5.02458e-12	0.314286
AT1G52800	chr1_19661599	cis	-0,64±0,09	5.09272e-12	0.392857	2-oxoglutarate-(2OG)-and-Fe(II)-dependent-oxygenase-superfamily-protein
AT2G41600	chr2_17347276	cis	-0,82±0,12	5.1782e-12	0.171429	Mitochondrial-glycoprotein-family-protein
AT3G43610	chr3_15524846	cis	0,7±0,1	5.29956e-12	0.221429	Spc97-/-Spc98-family-of-spindle-pole-body-(SBP)-component
AT3G49340	chr3_18295338	cis	0,62±0,09	5.46103e-12	0.378571	Cysteine-proteinases-superfamily-protein
AT1G61500	chr1_22689801	cis	-0,59±0,09	5.60109e-12	0.442857	S-locus-lectin-protein-kinase-family-protein
AT1G65280	chr1_24245770	cis	0,59±0,09	5.62826e-12	0.514286	DNAJ-heat-shock-N-terminal-domain-containing-protein
AT4G04402	chr4_2164811	cis	-0,67±0,1	5.73624e-12	0.335714	two-component-phosphorelay-mediator,-putative
AT5G40405	chr5_16166653	cis	0,72±0,1	5.79743e-12	0.2	Tetratricopeptide-repeat-(TPR)-like-superfamily-protein
AT1G13790	chr1_4726993	cis	0,68±0,1	6.13896e-12	0.342857	XH/XS-domain-containing-protein
AT5G38060	chr5_15189750	cis	0,62±0,09	6.17193e-12	0.328571
AT1G04360	chr1_1175561	cis	-0,87±0,13	6.30465e-12	0.135714	RING/U-box-superfamily-protein
AT4G15420	chr4_8824699	cis	0,69±0,1	6.33941e-12	0.257143	Ubiquitin-fusion-degradation-UFD1-family-protein
AT4G02660	chr4_1158571	cis	-0,6±0,09	6.35488e-12	0.492857	Beige/BEACH-domain-;WD-domain,-G-beta-repeat-protein
AT3G32920	chr3_13442123	cis	0,91±0,13	6.7005e-12	0.135714	P-loop-containing-nucleoside-triphosphate-hydrolases-superfamily-protein
AT5G49555	chr5_20110273	cis	0,71±0,1	6.74563e-12	0.214286	FAD/NAD(P)-binding-oxidoreductase-family-protein
AT1G23120	chr1_8198583	cis	0,87±0,13	6.75961e-12	0.164286	Polyketide-cyclase/dehydrase-and-lipid-transport-superfamily-protein
AT4G32950	chr4_15911442	cis	0,64±0,09	6.93634e-12	0.371429	Protein-phosphatase-2C-family-protein
AT5G01970	chr5_374088	cis	-0,64±0,09	7.0437e-12	0.507143
AT1G12230	chr1_4152530	cis	-0,61±0,09	7.10217e-12	0.521429	Aldolase-superfamily-protein
AT5G16350	chr5_5353646	cis	0,66±0,1	7.16963e-12	0.292857	O-acyltransferase-(WSD1-like)-family-protein
AT5G11910	chr5_3837551	cis	-0,84±0,12	7.19447e-12	0.142857	alpha/beta-Hydrolases-superfamily-protein
AT4G36280	chr4_17170011	cis	-0,69±0,1	7.19905e-12	0.25	Histidine-kinase-,-DNA-gyrase-B-,-and-HSP90-like-ATPase-family-protein
AT2G15310	chr2_6660296	cis	0,6±0,09	7.20781e-12	0.385714	ADP-ribosylation-factor-B1A
AT5G42660	chr5_17104571	cis	-0,66±0,1	7.55248e-12	0.3	Protein-of-unknown-function-(DUF616)
AT1G12350	chr1_4202765	cis	0,63±0,09	7.5795e-12	0.35	4-phospho-panto-thenoylcysteine-synthetase
AT3G25010	chr3_9108946	cis	0,62±0,09	7.58869e-12	0.485714	receptor-like-protein-41
AT1G64150	chr1_23811306	cis	0,6±0,09	7.63849e-12	0.414286	Uncharacterized-protein-family-(UPF0016)
AT4G13150	chr4_7649774	cis	-0,93±0,14	7.68703e-12	0.121429
AT2G16370	chr2_7085202	cis	0,61±0,09	7.83356e-12	0.385714	thymidylate-synthase-1
AT2G37680	chr2_15803792	cis	-0,73±0,11	7.89866e-12	0.2
AT1G24793	chr1_8839098	trans	0,59±0,09	7.95556e-12	0.435714	UDP-3-O-acyl-N-acetylglycosamine-deacetylase-family-protein
AT2G45920	chr2_18895426	cis	-0,63±0,09	7.98129e-12	0.321429	U-box-domain-containing-protein
AT4G37150	chr4_17494759	cis	0,72±0,1	8.06124e-12	0.271429	methyl-esterase-9
AT2G22410	chr2_9507478	cis	0,63±0,09	8.07988e-12	0.471429	SLOW-GROWTH-1
AT5G24750	chr5_8490354	cis	0,78±0,11	8.39879e-12	0.185714	UDP-Glycosyltransferase-superfamily-protein
AT1G12620	chr1_4296754	cis	-0,71±0,1	8.5459e-12	0.235714	Pentatricopeptide-repeat-(PPR)-superfamily-protein
AT1G03180	chr1_779349	cis	0,68±0,1	8.69071e-12	0.314286
AT4G23300	chr4_12178057	cis	-0,88±0,13	8.74426e-12	0.128571	cysteine-rich-RLK-(RECEPTOR-like-protein-kinase)-22
AT1G72130	chr1_27137072	cis	0,59±0,09	9.12584e-12	0.542857	Major-facilitator-superfamily-protein
AT1G36980	chr1_14065468	cis	0,59±0,09	9.47472e-12	0.442857
AT4G37410	chr4_17591119	cis	-0,61±0,09	9.60403e-12	0.514286	cytochrome-P450,-family-81,-subfamily-F,-polypeptide-4
AT5G35730	chr5_13896253	cis	0,69±0,1	9.6079e-12	0.242857	EXS-(ERD1/XPR1/SYG1)-family-protein
AT3G03070	chr3_695184	cis	-0,66±0,1	9.79055e-12	0.278571	NADH-ubiquinone-oxidoreductase-related
AT4G13170	chr4_7655449	cis	0,61±0,09	1.00027e-11	0.414286	Ribosomal-protein-L13-family-protein
AT3G63480	chr3_23440586	cis	0,66±0,1	1.00064e-11	0.257143	ATP-binding-microtubule-motor-family-protein
AT1G54217	chr1_20243752	cis	-0,61±0,09	1.03386e-11	0.4	Ribosomal-protein-L18ae-family
AT2G04550	chr2_1579467	cis	-0,6±0,09	1.04002e-11	0.464286	indole-3-butyric-acid-response-5
AT2G14800	chr2_6349052	cis	-0,62±0,09	1.05905e-11	0.328571
AT2G04520	chr2_1574787	cis	0,6±0,09	1.06527e-11	0.507143	Nucleic-acid-binding,-OB-fold-like-protein
AT5G28050	chr5_10047341	cis	-0,65±0,1	1.07836e-11	0.35	Cytidine/deoxycytidylate-deaminase-family-protein
AT3G20040	chr3_6994828	cis	0,65±0,1	1.08564e-11	0.35	Hexokinase
AT3G24982	chr3_9108946	cis	0,6±0,09	1.08972e-11	0.485714	receptor-like-protein-40
AT4G01040	chr4_453349	cis	0,64±0,09	1.09544e-11	0.55	Glycosyl-hydrolase-superfamily-protein
AT5G63030	chr5_25287390	cis	-0,63±0,09	1.09812e-11	0.442857	Thioredoxin-superfamily-protein
AT4G14410	chr4_8301179	cis	0,61±0,09	1.10008e-11	0.328571	basic-helix-loop-helix-(bHLH)-DNA-binding-superfamily-protein
AT4G16180	chr4_9168218	cis	-0,59±0,09	1.12097e-11	0.478571
AT3G48820	chr3_18102517	cis	-0,57±0,08	1.13728e-11	0.442857	Glycosyltransferase-family-29-(sialyltransferase)-family-protein
AT1G22403	chr5_26850990	trans	0,91±0,13	1.14364e-11	0.114286	other-RNA
AT5G52190	chr5_21202402	cis	-0,82±0,12	1.14376e-11	0.157143	Sugar-isomerase-(SIS)-family-protein
AT4G00420	chr4_181765	cis	-0,65±0,1	1.16911e-11	0.271429	Double-stranded-RNA-binding-domain-(DsRBD)-containing-protein
AT4G12200	chr4_7280607	cis	-0,61±0,09	1.17589e-11	0.357143	transposable-element-gene
AT1G63870	chr1_23712636	cis	0,59±0,09	1.21262e-11	0.435714	Disease-resistance-protein-(TIR-NBS-LRR-class)-family
AT5G03360	chr5_814645	cis	0,58±0,09	1.23071e-11	0.485714	DC1-domain-containing-protein
AT1G72930	chr1_27438135	cis	-0,89±0,13	1.23761e-11	0.15	toll/interleukin-1-receptor-like
AT3G05685	chr3_1672952	cis	01,±0,15	1.24234e-11	0.0928571	Cystatin/monellin-superfamily-protein
AT5G61550	chr5_24747219	cis	-0,67±0,1	1.25429e-11	0.292857	U-box-domain-containing-protein-kinase-family-protein
AT2G36500	chr2_15317806	cis	-0,74±0,11	1.30759e-11	0.192857	CBS-/-octicosapeptide/Phox/Bemp1-(PB1)-domains-containing-protein
AT5G58575	chr5_23674026	cis	-0,61±0,09	1.33064e-11	0.528571
AT2G21840	chr2_9318420	cis	-0,62±0,09	1.33496e-11	0.285714	Cysteine/Histidine-rich-C1-domain-family-protein
AT2G22482	chr2_9548445	cis	-0,82±0,12	1.33719e-11	0.157143
AT5G17040	chr5_5607110	cis	0,97±0,14	1.39193e-11	0.1	UDP-Glycosyltransferase-superfamily-protein
AT3G16700	chr3_5688040	cis	0,73±0,11	1.41098e-11	0.221429	Fumarylacetoacetate-(FAA)-hydrolase-family
AT4G05060	chr4_2590490	cis	0,64±0,09	1.42724e-11	0.35	PapD-like-superfamily-protein
AT1G31500	chr1_11275511	cis	-0,64±0,09	1.46396e-11	0.25	DNAse-I-like-superfamily-protein
AT2G02960	chr2_864047	cis	0,67±0,1	1.47558e-11	0.242857	RING/FYVE/PHD-zinc-finger-superfamily-protein
AT1G75100	chr1_28192328	cis	-0,67±0,1	1.52021e-11	0.271429	J-domain-protein-required-for-chloroplast-accumulation-response-1
AT2G03760	chr2_1150723	cis	0,74±0,11	1.52257e-11	0.2	sulphotransferase-12
AT1G23130	chr1_8198411	cis	-0,9±0,13	1.53647e-11	0.114286	Polyketide-cyclase/dehydrase-and-lipid-transport-superfamily-protein
AT1G60220	chr1_22212081	cis	0,7±0,1	1.54181e-11	0.214286	UB-like-protease-1D
AT3G18165	chr3_6222138	cis	-0,67±0,1	1.54468e-11	0.228571	modifier-of-snc1,4
AT3G47220	chr3_17387327	cis	0,58±0,09	1.5714e-11	0.464286	phosphatidylinositol-speciwc-phospholipase-C9
AT1G20050	chr1_6947020	cis	0,68±0,1	1.62139e-11	0.328571	C-8,7-sterol-isomerase
AT1G03220	chr1_786874	cis	-0,63±0,09	1.62592e-11	0.414286	Eukaryotic-aspartyl-protease-family-protein
AT1G08530	chr1_2700642	cis	-0,65±0,1	1.62794e-11	0.335714
AT1G79529	chr1_29920199	cis	-0,78±0,12	1.64696e-11	0.164286	other-RNA
AT5G07000	chr5_2172553	cis	-0,78±0,12	1.65414e-11	0.171429	sulfotransferase-2B
AT1G47625	chr1_17510207	cis	0,6±0,09	1.68931e-11	0.428571
AT3G27430	chr3_10156913	cis	-0,61±0,09	1.71792e-11	0.35	N-terminal-nucleophile-aminohydrolases-(Ntn-hydrolases)-superfamily-protein
AT5G24450	chr5_8348974	cis	-0,62±0,09	1.71848e-11	0.4	Transcription-factor-IIIC,-subunit-5
AT1G02020	chr1_353313	cis	0,59±0,09	1.72583e-11	0.478571	nitroreductase-family-protein
AT4G33945	chr4_16274000	cis	-0,64±0,1	1.73612e-11	0.335714	ARM-repeat-superfamily-protein
AT1G60700	chr1_22355520	cis	0,62±0,09	1.74914e-11	0.328571	SMAD/FHA-domain-containing-protein-
AT4G00620	chr4_261007	cis	0,74±0,11	1.81624e-11	0.257143	Amino-acid-dehydrogenase-family-protein
AT3G21580	chr3_7602812	cis	-0,84±0,13	1.8687e-11	0.135714	cobalt-ion-transmembrane-transporters
AT2G23110	chr2_9840409	cis	0,74±0,11	1.8811e-11	0.235714	Late-embryogenesis-abundant-protein,-group-6
AT3G16640	chr3_5669704	cis	-0,63±0,09	1.89936e-11	0.292857	translationally-controlled-tumor-protein
AT4G02425	chr4_1063049	cis	-0,62±0,09	1.94683e-11	0.385714
AT2G39230	chr2_16387379	cis	0,83±0,12	1.94926e-11	0.135714	LATERAL-ORGAN-JUNCTION
AT1G58410	chr1_21702313	cis	0,58±0,09	2.00915e-11	0.428571	Disease-resistance-protein-(CC-NBS-LRR-class)-family
AT3G54420	chr3_20145503	cis	-0,61±0,09	2.0109e-11	0.414286	homolog-of-carrot-EP3-3-chitinase
AT4G39235	chr4_18268432	cis	-0,67±0,1	2.01249e-11	0.228571
AT5G41000	chr3_18025128	trans	-0,68±0,1	2.02312e-11	0.3	YELLOW-STRIPE-like-4
AT5G04220	chr5_1159530	cis	-0,86±0,13	2.1099e-11	0.128571	Calcium-dependent-lipid-binding-(CaLB-domain)-family-protein
AT1G28670	chr1_10077576	cis	0,75±0,11	2.12981e-11	0.2	GDSL-like-Lipase/Acylhydrolase-superfamily-protein
AT2G01400	chr2_175191	cis	-0,68±0,1	2.15806e-11	0.228571
AT1G18940	chr1_6530366	cis	0,63±0,09	2.16917e-11	0.392857	Nodulin-like-/-Major-Facilitator-Superfamily-protein
AT4G29050	chr4_14317089	cis	0,68±0,1	2.17097e-11	0.285714	Concanavalin-A-like-lectin-protein-kinase-family-protein
AT3G14160	chr3_4689076	cis	0,86±0,13	2.27308e-11	0.142857	2-oxoglutarate-dependent-dioxygenase-family-protein
AT1G09820	chr1_3192055	cis	-0,57±0,09	2.29273e-11	0.45	Pentatricopeptide-repeat-(PPR-like)-superfamily-protein
AT2G21870	chr2_9321894	cis	-0,63±0,09	2.33301e-11	0.314286	copper-ion-binding;cobalt-ion-binding;zinc-ion-binding
AT1G19750	chr1_6832148	cis	0,71±0,11	2.35837e-11	0.235714	Transducin/WD40-repeat-like-superfamily-protein
AT5G37130	chr5_14680473	cis	0,69±0,1	2.37748e-11	0.221429	Protein-prenylyltransferase-superfamily-protein
AT2G19910	chr2_8600617	cis	-0,64±0,1	2.40305e-11	0.321429	RNA-dependent-RNA-polymerase-family-protein
AT5G40880	chr5_16378279	cis	0,6±0,09	2.42788e-11	0.435714	WD-40-repeat-family-protein-/-zfwd3-protein-(ZFWD3)
AT4G14490	chr4_8333079	cis	0,73±0,11	2.43313e-11	0.192857	SMAD/FHA-domain-containing-protein-
AT4G04790	chr4_2437780	cis	0,63±0,09	2.43461e-11	0.321429	Tetratricopeptide-repeat-(TPR)-like-superfamily-protein
AT1G71330	chr1_26879415	cis	0,66±0,1	2.49667e-11	0.264286	non-intrinsic-ABC-protein-5
AT4G38300	chr4_17946830	cis	0,62±0,09	2.54974e-11	0.3	glycosyl-hydrolase-family-10-protein
AT3G53100	chr3_19687722	cis	-0,61±0,09	2.58657e-11	0.45	GDSL-like-Lipase/Acylhydrolase-superfamily-protein
AT2G48120	chr2_19683015	cis	0,58±0,09	2.64158e-11	0.435714	pale-cress-protein-(PAC)
AT4G31540	chr4_15278621	cis	-0,64±0,1	2.65254e-11	0.371429	exocyst-subunit-exo70-family-protein-G1
AT1G69450	chr1_26110274	cis	-0,57±0,08	2.69779e-11	0.485714	Early-responsive-to-dehydration-stress-protein-(ERD4)
AT5G43600	chr5_17512663	cis	0,85±0,13	2.70101e-11	0.135714	ureidoglycolate-amidohydrolase
AT5G24660	chr1_14308406	trans	-0,73±0,11	2.71308e-11	0.307143	response-to-low-sulfur-2
AT5G50340	chr5_20492993	cis	-0,57±0,09	2.7167e-11	0.314286	ATP-dependent-peptidases;nucleotide-binding;serine-type-endopeptidases;DNA-helicases;ATP-binding;damaged-DNA-binding;nucleoside-triphosphatases
AT3G05530	chr3_1599235	cis	-0,63±0,1	2.73803e-11	0.357143	regulatory-particle-triple-A-ATPase-5A
AT2G29950	chr2_12767693	cis	-0,77±0,12	2.73868e-11	0.164286	ELF4-like-1
AT5G47940	chr5_19405610	cis	-0,59±0,09	2.74018e-11	0.45
AT2G19670	chr2_8500807	cis	0,87±0,13	2.75299e-11	0.128571	protein-arginine-methyltransferase-1A
AT2G27760	chr2_11823627	cis	-0,91±0,14	2.80475e-11	0.107143	tRNAisopentenyltransferase-2
AT1G07660	chr1_2378193	cis	0,85±0,13	2.84183e-11	0.157143	Histone-superfamily-protein
AT3G05140	chr3_1438382	cis	-0,62±0,09	2.84196e-11	0.292857	ROP-binding-protein-kinases-2
AT5G27780	chr1_10304618	trans	0,62±0,09	2.86437e-11	0.314286	SAUR-like-auxin-responsive-protein-family-
AT4G22280	chr4_11781527	cis	-0,62±0,09	2.91122e-11	0.328571	F-box/RNI-like-superfamily-protein
AT3G45430	chr3_16668483	cis	-0,67±0,1	2.93383e-11	0.221429	Concanavalin-A-like-lectin-protein-kinase-family-protein
AT1G23970	chr1_8484262	cis	-0,6±0,09	2.95876e-11	0.335714	Protein-of-unknown-function-(DUF626)
AT1G21260	chr1_7450625	cis	-0,87±0,13	2.95907e-11	0.114286	transposable-element-gene
AT3G44840	chr3_16380533	cis	0,62±0,09	2.96864e-11	0.328571	S-adenosyl-L-methionine-dependent-methyltransferases-superfamily-protein
AT3G18070	chr3_6188404	cis	0,67±0,1	3.02353e-11	0.271429	beta-glucosidase-43
AT1G76705	chr1_28787300	cis	-0,69±0,1	3.02956e-11	0.221429	calmodulin-binding
AT3G24070	chr3_8693279	cis	-0,62±0,09	3.06648e-11	0.4	Zinc-knuckle-(CCHC-type)-family-protein
AT1G43640	chr1_16441368	cis	0,64±0,1	3.11963e-11	0.192857	tubby-like-protein-5
AT1G62085	chr1_22958193	cis	0,8±0,12	3.12322e-11	0.185714	Mitochondrial-transcription-termination-factor-family-protein
AT5G60250	chr5_24252041	cis	-0,64±0,1	3.20154e-11	0.271429	zinc-finger-(C3HC4-type-RING-finger)-family-protein
AT1G20270	chr1_7012941	cis	0,7±0,11	3.2045e-11	0.292857	2-oxoglutarate-(2OG)-and-Fe(II)-dependent-oxygenase-superfamily-protein
AT1G03950	chr1_1013305	cis	-0,61±0,09	3.24203e-11	0.485714	vacuolar-protein-sorting-associated-protein-2.3
AT3G03720	chr3_929830	cis	-0,6±0,09	3.25364e-11	0.435714	cationic-amino-acid-transporter-4
AT4G29540	chr4_14498589	cis	-0,82±0,12	3.26015e-11	0.135714	bacterial-transferase-hexapeptide-repeat-containing-protein
AT4G31350	chr4_15212436	cis	0,58±0,09	3.33321e-11	0.542857	Core-2/I-branching-beta-1,6-N-acetylglucosaminyltransferase-family-protein
AT1G03430	chr1_846368	cis	0,68±0,1	3.33685e-11	0.321429	histidine-containing-phosphotransfer-factor-5
AT1G67460	chr1_25271417	cis	01,03±0,15	3.36706e-11	0.0714286	Minichromosome-maintenance-(MCM2/3/5)-family-protein
AT3G44850	chr3_16377086	cis	-0,58±0,09	3.36741e-11	0.364286	Protein-kinase-superfamily-protein
AT5G38250	chr5_15282333	cis	-0,68±0,1	3.37665e-11	0.285714	Protein-kinase-family-protein
AT5G02230	chr5_448353	cis	-0,62±0,09	3.45399e-11	0.364286	Haloacid-dehalogenase-like-hydrolase-(HAD)-superfamily-protein
AT1G63860	chr1_23699948	cis	-0,72±0,11	3.47752e-11	0.178571	Disease-resistance-protein-(TIR-NBS-LRR-class)-family
AT3G05520	chr3_1597217	cis	0,72±0,11	3.49084e-11	0.207143	Subunits-of-heterodimeric-actin-filament-capping-protein-Capz-superfamily
AT1G47480	chr1_17417234	cis	0,59±0,09	3.49241e-11	0.4	alpha/beta-Hydrolases-superfamily-protein
AT1G10350	chr1_3394361	cis	-0,63±0,09	3.51925e-11	0.271429	DNAJ-heat-shock-family-protein
AT4G10970	chr4_6723527	cis	0,58±0,09	3.61416e-11	0.378571
AT2G41160	chr2_17158899	cis	0,64±0,1	3.70416e-11	0.328571	Ubiquitin-associated-(UBA)-protein
AT5G03690	chr5_965085	cis	0,63±0,1	3.76358e-11	0.314286	Aldolase-superfamily-protein
AT1G01670	chr1_245885	cis	0,74±0,11	3.85364e-11	0.185714	RING/U-box-superfamily-protein
AT1G63900	chr1_23717698	cis	-0,58±0,09	3.86337e-11	0.535714	E3-Ubiquitin-ligase-family-protein
AT3G08800	chr3_2695806	cis	0,76±0,12	3.90529e-11	0.157143	ARM-repeat-superfamily-protein
AT1G43245	chr1_16399107	trans	-0,6±0,09	3.96359e-11	0.428571	SET-domain-containing-protein
AT5G23570	chr5_7938150	cis	-0,76±0,12	3.96391e-11	0.185714	XS-domain-containing-protein-/-XS-zinc-finger-domain-containing-protein-related
AT1G32210	chr1_11608838	cis	-0,56±0,09	3.97209e-11	0.385714	Defender-against-death-(DAD-family)-protein
AT5G45610	chr5_18496799	cis	-0,59±0,09	4.03705e-11	0.421429	protein-dimerizations
AT1G56130	chr1_20990846	cis	-0,59±0,09	4.12895e-11	0.485714	Leucine-rich-repeat-transmembrane-protein-kinase
AT3G49510	chr3_18353953	cis	0,85±0,13	4.1555e-11	0.15	F-box-family-protein
AT5G43460	chr5_17459417	cis	-0,81±0,12	4.22076e-11	0.15	HR-like-lesion-inducing-protein-related
AT5G57230	chr5_23190534	cis	0,56±0,09	4.24792e-11	0.392857	Thioredoxin-superfamily-protein
AT3G50430	chr3_18713181	cis	0,61±0,09	4.25056e-11	0.385714
AT1G34570	chr1_12656236	cis	-0,64±0,1	4.25364e-11	0.271429	Essential-protein-Yae1,-N-terminal
AT3G18520	chr3_6360408	cis	-0,97±0,15	4.27586e-11	0.121429	histone-deacetylase-15
AT4G38280	chr4_17952125	cis	-0,81±0,12	4.30549e-11	0.135714
AT3G27930	chr3_10375644	cis	-0,71±0,11	4.34683e-11	0.221429
AT1G75620	chr1_28398064	cis	0,61±0,09	4.43527e-11	0.328571	glyoxal-oxidase-related-protein
AT1G37150	chr1_14205440	cis	-0,6±0,09	4.45511e-11	0.35	holocarboxylase-synthetase-2
AT2G16595	chr2_7198233	cis	0,97±0,15	4.55325e-11	0.1	Translocon-associated-protein-(TRAP),-alpha-subunit
AT4G08540	chr4_5431654	cis	0,66±0,1	4.55583e-11	0.25	DNA-directed-RNA-polymerase-II-protein
AT4G01883	chr4_802185	cis	-0,61±0,09	4.61292e-11	0.357143	Polyketide-cyclase-/-dehydrase-and-lipid-transport-protein
AT3G47990	chr3_17715309	cis	-0,69±0,1	4.62223e-11	0.221429	SUGAR-INSENSITIVE-3
AT4G12760	chr4_7505406	cis	-0,67±0,1	4.65841e-11	0.214286
AT5G66840	chr5_26695453	cis	0,6±0,09	4.65897e-11	0.271429	SAP-domain-containing-protein
AT4G35785	chr4_16955002	cis	-0,6±0,09	4.67201e-11	0.321429	RNA-binding-(RRM/RBD/RNP-motifs)-family-protein
AT1G24120	chr1_8532808	cis	0,65±0,1	4.72698e-11	0.321429	ARG1-like-1
AT5G22860	chr5_7650977	cis	0,64±0,1	4.73705e-11	0.357143	Serine-carboxypeptidase-S28-family-protein
AT1G20225	chr1_7008332	cis	0,63±0,1	4.75186e-11	0.335714	Thioredoxin-superfamily-protein
AT4G37110	chr4_17489547	cis	0,71±0,11	4.77662e-11	0.185714	Zinc-finger-domain-of-monoamine-oxidase-A-repressor-R1
AT1G56120	chr1_20993126	cis	-0,66±0,1	4.78585e-11	0.485714	Leucine-rich-repeat-transmembrane-protein-kinase
AT2G42450	chr2_17686212	cis	0,6±0,09	4.85031e-11	0.407143	alpha/beta-Hydrolases-superfamily-protein
AT2G02470	chr2_655171	cis	-0,57±0,09	4.8766e-11	0.464286	alfin-like-6
AT3G14940	chr3_5025461	cis	-0,7±0,11	4.89179e-11	0.214286	phosphoenolpyruvate-carboxylase-3
AT3G03850	chr3_981957	cis	-0,81±0,12	4.91126e-11	0.15	SAUR-like-auxin-responsive-protein-family-
AT5G23020	chr5_7703372	cis	0,59±0,09	4.97243e-11	0.371429	2-isopropylmalate-synthase-2
AT2G25420	chr2_10799197	cis	-0,7±0,11	4.97671e-11	0.407143	transducin-family-protein-/-WD-40-repeat-family-protein
AT5G35430	chr5_13662860	cis	0,6±0,09	5.15766e-11	0.357143	Tetratricopeptide-repeat-(TPR)-like-superfamily-protein
AT1G60730	chr1_22359534	cis	0,65±0,1	5.25743e-11	0.192857	NAD(P)-linked-oxidoreductase-superfamily-protein
AT2G21830	chr2_9303757	cis	-0,65±0,1	5.26919e-11	0.364286	Cysteine/Histidine-rich-C1-domain-family-protein
AT4G07810	chr4_11390461	trans	-0,58±0,09	5.28997e-11	0.435714	transposable-element-gene
AT3G46980	chr3_17309471	cis	0,82±0,13	5.33091e-11	0.178571	phosphate-transporter-4;3
AT1G21480	chr1_7521814	cis	0,78±0,12	5.35077e-11	0.128571	Exostosin-family-protein
AT4G07868	chr5_24731389	trans	0,57±0,09	5.42783e-11	0.578571
AT4G39930	chr4_18518933	cis	0,67±0,1	5.49061e-11	0.25
AT1G22590	chr1_7981208	cis	0,55±0,08	5.55682e-11	0.471429	AGAMOUS-like-87
AT4G12020	chr4_7201310	cis	-0,93±0,14	5.63573e-11	0.0928571	protein-kinase-family-protein
AT1G03230	chr1_786874	cis	-0,62±0,1	5.66992e-11	0.414286	Eukaryotic-aspartyl-protease-family-protein
AT1G51480	chr5_17564586	trans	0,58±0,09	5.68898e-11	0.464286	Disease-resistance-protein-(CC-NBS-LRR-class)-family
AT3G16170	chr3_5478668	cis	-0,83±0,13	5.89749e-11	0.171429	AMP-dependent-synthetase-and-ligase-family-protein
AT2G30820	chr2_13129360	cis	0,77±0,12	5.90286e-11	0.164286
AT2G16895	chr2_7319981	cis	0,57±0,09	5.95176e-11	0.514286
AT5G23390	chr5_7870343	cis	0,58±0,09	6.02079e-11	0.407143	Plant-protein-of-unknown-function-(DUF639)
AT1G67910	chr1_25472493	cis	-0,96±0,15	6.03837e-11	0.107143
AT4G28085	chr4_13966410	cis	0,67±0,1	6.08533e-11	0.235714
AT5G40820	chr5_16363727	cis	0,75±0,11	6.29913e-11	0.185714	Ataxia-telangiectasia-mutated-and-RAD3-related
AT2G22482	chr3_129672	trans	-0,85±0,13	6.305e-11	0.135714
AT4G07950	chr4_4800152	cis	-0,61±0,09	6.34469e-11	0.385714	DNA-directed-RNA-polymerase,-subunit-M,-archaeal
AT1G26530	chr1_9166436	cis	-0,85±0,13	6.39428e-11	0.128571	PIN-domain-like-family-protein
AT1G32310	chr1_11653587	cis	0,58±0,09	6.42836e-11	0.314286
AT5G38280	chr5_15292221	cis	-0,57±0,09	6.43269e-11	0.342857	PR5-like-receptor-kinase
AT5G47760	chr5_19342075	cis	0,57±0,09	6.44339e-11	0.457143	2-phosphoglycolate-phosphatase-2
AT4G31870	chr4_15409973	cis	-0,66±0,1	6.44733e-11	0.314286	glutathione-peroxidase-7
AT1G65700	chr1_24435496	cis	-0,79±0,12	6.4581e-11	0.157143	Small-nuclear-ribonucleoprotein-family-protein
AT4G19460	chr4_10610785	cis	-0,58±0,09	6.45855e-11	0.357143	UDP-Glycosyltransferase-superfamily-protein
AT4G07950	chr4_3904715	trans	-0,9±0,14	6.47086e-11	0.121429	DNA-directed-RNA-polymerase,-subunit-M,-archaeal
AT1G24340	chr1_8635114	cis	0,81±0,12	6.5615e-11	0.185714	FAD/NAD(P)-binding-oxidoreductase-family-protein
AT1G65130	chr1_24197451	cis	-0,89±0,14	6.57187e-11	0.114286	Ubiquitin-carboxyl-terminal-hydrolase-related-protein
AT4G09420	chr4_5932389	cis	-0,78±0,12	6.59617e-11	0.157143	Disease-resistance-protein-(TIR-NBS-class)
AT3G44120	chr3_15875158	cis	0,59±0,09	6.60968e-11	0.335714	F-box-and-associated-interaction-domains-containing-protein
AT5G45475	chr5_18424570	cis	-0,84±0,13	6.63491e-11	0.135714
AT4G01880	chr4_812373	cis	-0,72±0,11	6.65184e-11	0.207143	methyltransferases
AT3G53210	chr3_19720549	cis	0,67±0,1	6.66887e-11	0.228571	nodulin-MtN21-/EamA-like-transporter-family-protein
AT2G44360	chr2_18321698	cis	0,58±0,09	6.96657e-11	0.528571
AT1G48240	chr1_17811939	cis	0,63±0,1	6.98352e-11	0.314286	novel-plant-snare-12
AT5G23380	chr5_7868418	cis	-0,57±0,09	7.01867e-11	0.435714	Protein-of-unknown-function-(DUF789)
AT1G29960	chr1_10496204	cis	0,58±0,09	7.05851e-11	0.492857	Peptidase-S24/S26A/S26B/S26C-family-protein
AT3G58940	chr3_21783678	cis	0,97±0,15	7.06757e-11	0.107143	F-box/RNI-like-superfamily-protein
AT1G25210	chr1_8842441	cis	0,91±0,14	7.09638e-11	0.121429	UDP-3-O-acyl-N-acetylglycosamine-deacetylase-family-protein
AT2G27330	chr2_11695193	cis	0,65±0,1	7.23249e-11	0.35	RNA-binding-(RRM/RBD/RNP-motifs)-family-protein
AT2G36590	chr2_15345697	cis	-0,75±0,11	7.32638e-11	0.214286	proline-transporter-3
AT5G36940	chr5_14590286	cis	-0,62±0,1	7.41411e-11	0.35	cationic-amino-acid-transporter-3
AT2G28560	chr2_12237067	cis	01,02±0,16	7.65532e-11	0.0785714	DNA-repair-(Rad51)-family-protein
AT1G65080	chr1_24176095	cis	0,56±0,09	7.70509e-11	0.492857	Membrane-insertion-protein,-OxaA/YidC-with-tetratricopeptide-repeat-domain
AT2G31250	chr2_13321609	cis	0,68±0,1	7.83965e-11	0.221429	Glutamyl-tRNA-reductase-family-protein
AT5G24660	chr1_15491836	trans	-0,71±0,11	8.04226e-11	0.321429	response-to-low-sulfur-2
AT1G44910	chr1_16971689	cis	-0,6±0,09	8.21386e-11	0.335714	pre-mRNA-processing-protein-40A
AT4G36515	chr4_17226130	cis	-0,86±0,13	8.24822e-11	0.114286
AT1G15280	chr1_5249719	cis	0,6±0,09	8.34471e-11	0.464286	CASC3/Barentsz-eIF4AIII-binding
AT5G48670	chr5_19739149	cis	-0,72±0,11	8.47239e-11	0.2	AGAMOUS-like-80
AT2G02880	chr2_841410	cis	0,59±0,09	8.62128e-11	0.292857	mucin-related
AT5G03250	chr5_774497	cis	-0,57±0,09	8.62903e-11	0.492857	Phototropic-responsive-NPH3-family-protein
AT4G23290	chr4_12184127	cis	-0,81±0,12	8.68033e-11	0.135714	cysteine-rich-RLK-(RECEPTOR-like-protein-kinase)-21
AT4G02430	chr4_1075423	cis	-0,61±0,09	8.69859e-11	0.364286	RNA-binding-(RRM/RBD/RNP-motifs)-family-protein
AT5G03285	chr5_793000	cis	-0,6±0,09	8.90034e-11	0.4	other-RNA
AT3G26380	chr3_9662059	cis	-0,81±0,13	8.90628e-11	0.157143	Melibiase-family-protein
AT2G41830	chr2_17458181	cis	0,88±0,14	8.91727e-11	0.171429	Uncharacterized-protein
AT1G14040	chr1_4790675	cis	-0,56±0,09	9.02898e-11	0.428571	EXS-(ERD1/XPR1/SYG1)-family-protein
AT2G21130	chr2_9056486	cis	0,59±0,09	9.06124e-11	0.421429	Cyclophilin-like-peptidyl-prolyl-cis-trans-isomerase-family-protein
AT5G26240	chr5_9190048	cis	0,58±0,09	9.08262e-11	0.35	chloride-channel-D
AT3G02790	chr3_616719	cis	-0,91±0,14	9.18289e-11	0.107143	zinc-finger-(C2H2-type)-family-protein
AT1G52290	chr1_19471163	cis	-0,59±0,09	9.26925e-11	0.385714	Protein-kinase-superfamily-protein
AT3G54160	chr3_20053329	cis	0,58±0,09	9.34381e-11	0.342857	RNI-like-superfamily-protein
AT1G05350	chr1_1562537	cis	0,6±0,09	9.42939e-11	0.407143	NAD(P)-binding-Rossmann-fold-superfamily-protein
AT2G45510	chr2_18755446	cis	0,57±0,09	9.60621e-11	0.464286	cytochrome-P450,-family-704,-subfamily-A,-polypeptide-2
AT5G10610	chr5_3355152	cis	0,76±0,12	9.71006e-11	0.157143	cytochrome-P450,-family-81,-subfamily-K,-polypeptide-1
AT3G27860	chr3_10325509	cis	0,91±0,14	1.02373e-10	0.1	Tudor/PWWP/MBT-superfamily-protein
AT4G36420	chr4_17202791	cis	0,67±0,1	1.02686e-10	0.221429	Ribosomal-protein-L12-family-protein
AT1G65070	chr1_24174627	cis	0,59±0,09	1.04093e-10	0.335714	DNA-mismatch-repair-protein-MutS,-type-2
AT4G18400	chr4_10169909	cis	-0,57±0,09	1.04833e-10	0.385714
AT4G19560	chr4_10661099	cis	0,56±0,09	1.07435e-10	0.478571	Cyclin-family-protein
AT4G31990	chr4_15471552	cis	-0,78±0,12	1.07441e-10	0.171429	aspartate-aminotransferase-5
AT2G17320	chr2_7534189	cis	0,73±0,11	1.08056e-10	0.207143	Uncharacterised-conserved-protein-(UCP030210)
AT1G48605	chr1_17968019	cis	0,94±0,15	1.08268e-10	0.0928571	Flavoprotein
AT3G30875	chr1_15752864	trans	0,58±0,09	1.09203e-10	0.45
AT3G43340	chr3_15284517	cis	0,6±0,09	1.11328e-10	0.4	Pseudouridine-synthase-family-protein
AT3G03330	chr3_788485	cis	0,66±0,1	1.12012e-10	0.342857	NAD(P)-binding-Rossmann-fold-superfamily-protein
AT1G05030	chr1_1438483	cis	-0,57±0,09	1.12964e-10	0.357143	Major-facilitator-superfamily-protein
AT1G72200	chr1_27172376	cis	0,66±0,1	1.14879e-10	0.221429	RING/U-box-superfamily-protein
AT2G25270	chr2_10759702	cis	-0,62±0,1	1.15253e-10	0.357143
AT5G41690	chr5_16675076	cis	-0,61±0,09	1.17746e-10	0.271429	RNA-binding-(RRM/RBD/RNP-motifs)-family-protein
AT1G60620	chr1_22329166	cis	0,67±0,1	1.18546e-10	0.207143	RNA-polymerase-I-subunit-43
AT5G51640	chr5_20975731	cis	-0,59±0,09	1.18813e-10	0.342857	Plant-protein-of-unknown-function-(DUF828)
AT2G29370	chr2_12605976	cis	0,86±0,13	1.19483e-10	0.128571	NAD(P)-binding-Rossmann-fold-superfamily-protein
AT3G28900	chr3_10900646	cis	-0,59±0,09	1.20648e-10	0.314286	Ribosomal-protein-L34e-superfamily-protein
AT4G15260	chr4_8717138	cis	0,66±0,1	1.22159e-10	0.228571	UDP-Glycosyltransferase-superfamily-protein
AT5G53970	chr5_21911490	cis	-0,6±0,09	1.22717e-10	0.3	Tyrosine-transaminase-family-protein
AT2G32940	chr2_13973428	cis	-0,62±0,1	1.23527e-10	0.385714	Argonaute-family-protein
AT5G60340	chr5_24275857	cis	-0,65±0,1	1.23767e-10	0.292857	P-loop-containing-nucleoside-triphosphate-hydrolases-superfamily-protein
AT5G64630	chr5_25833185	cis	0,78±0,12	1.24583e-10	0.164286	Transducin/WD40-repeat-like-superfamily-protein
AT4G19540	chr4_10657339	cis	0,62±0,1	1.25048e-10	0.292857	IND1(iron-sulfur-protein-required-for-NADH-dehydrogenase)-like
AT1G04425	chr1_1194246	cis	0,58±0,09	1.26786e-10	0.4	other-RNA
AT2G43280	chr2_17989969	cis	-0,71±0,11	1.28968e-10	0.207143	Far-red-impaired-responsive-(FAR1)-family-protein
AT5G22840	chr5_7627056	cis	-0,73±0,11	1.2911e-10	0.242857	Protein-kinase-superfamily-protein
AT4G13885	chr4_8028708	cis	-0,64±0,1	1.29149e-10	0.242857	Polynucleotidyl-transferase,-ribonuclease-H-like-superfamily-protein
AT1G08640	chr1_2749318	cis	-0,75±0,12	1.30784e-10	0.235714	Chloroplast-J-like-domain-1
AT3G19860	chr3_6910797	cis	0,64±0,1	1.32084e-10	0.257143	basic-helix-loop-helix-(bHLH)-DNA-binding-superfamily-protein
AT5G28897	chr3_9723545	trans	0,58±0,09	1.3284e-10	0.314286
AT1G62820	chr1_23263842	cis	0,79±0,12	1.35496e-10	0.135714	Calcium-binding-EF-hand-family-protein
AT1G12550	chr1_4275390	cis	-0,6±0,09	1.37644e-10	0.414286	D-isomer-specific-2-hydroxyacid-dehydrogenase-family-protein
AT3G62890	chr3_23246117	cis	0,57±0,09	1.41586e-10	0.414286	Pentatricopeptide-repeat-(PPR)-superfamily-protein
AT1G27560	chr2_4222984	trans	0,64±0,1	1.43018e-10	0.228571
AT4G26555	chr4_13407581	cis	-0,84±0,13	1.43831e-10	0.142857	FKBP-like-peptidyl-prolyl-cis-trans-isomerase-family-protein
AT2G25590	chr2_10886589	cis	-0,59±0,09	1.45981e-10	0.435714	Plant-Tudor-like-protein
AT4G27070	chr4_13588063	cis	0,61±0,09	1.4665e-10	0.285714	tryptophan-synthase-beta-subunit-2
AT4G22285	chr4_11781726	cis	0,58±0,09	1.49125e-10	0.371429	Ubiquitin-C-terminal-hydrolases-superfamily-protein
AT4G02730	chr4_1207780	cis	-0,61±0,1	1.50088e-10	0.357143	Transducin/WD40-repeat-like-superfamily-protein
AT5G22530	chr5_7480836	cis	0,59±0,09	1.5144e-10	0.414286
AT3G54910	chr3_20342213	cis	-0,63±0,1	1.53146e-10	0.228571	RNI-like-superfamily-protein
AT1G61960	chr1_22903135	cis	-0,88±0,14	1.5365e-10	0.107143	Mitochondrial-transcription-termination-factor-family-protein
AT1G11270	chr1_3790577	cis	01,06±0,17	1.53803e-10	0.0785714	F-box-and-associated-interaction-domains-containing-protein
AT1G35320	chr1_12957347	cis	-0,65±0,1	1.54698e-10	0.228571
AT1G78750	chr1_29614181	cis	-0,66±0,1	1.58537e-10	0.207143	F-box/RNI-like-superfamily-protein
AT4G20400	chr4_11015485	cis	-0,54±0,09	1.59682e-10	0.442857	JUMONJI-14
AT5G53920	chr5_21892406	cis	-0,74±0,12	1.60602e-10	0.157143	ribosomal-protein-L11-methyltransferase-related
AT1G52590	chr1_19588597	cis	0,55±0,09	1.60703e-10	0.478571	Putative-thiol-disulphide-oxidoreductase-DCC
AT3G24340	chr3_8837356	cis	0,57±0,09	1.61534e-10	0.371429	chromatin-remodeling-40
AT1G23360	chr1_8296501	cis	0,6±0,09	1.63433e-10	0.335714	S-adenosyl-L-methionine-dependent-methyltransferases-superfamily-protein
AT1G29500	chr1_10315428	cis	-0,73±0,11	1.63756e-10	0.171429	SAUR-like-auxin-responsive-protein-family-
AT1G32540	chr1_11770333	cis	-0,58±0,09	1.66821e-10	0.314286	lsd-one-like-1
AT3G26100	chr3_9537065	cis	-0,79±0,12	1.67945e-10	0.157143	Regulator-of-chromosome-condensation-(RCC1)-family-protein
AT2G22970	chr2_9774878	cis	-0,65±0,1	1.69009e-10	0.235714	serine-carboxypeptidase-like-11
AT1G63350	chr1_23494652	cis	-0,57±0,09	1.76033e-10	0.364286	Disease-resistance-protein-(CC-NBS-LRR-class)-family
AT2G43490	chr2_18053906	cis	-0,55±0,09	1.76687e-10	0.428571	Ypt/Rab-GAP-domain-of-gyp1p-superfamily-protein
AT1G34210	chr1_12459119	cis	-0,69±0,11	1.78373e-10	0.2	somatic-embryogenesis-receptor-like-kinase-2
AT3G07200	chr3_2290749	cis	-0,58±0,09	1.78827e-10	0.478571	RING/U-box-superfamily-protein
AT2G23620	chr2_10047637	cis	0,59±0,09	1.79345e-10	0.328571	methyl-esterase-1
AT5G12980	chr2_1833581	trans	-0,56±0,09	1.80096e-10	0.371429	Cell-differentiation,-Rcd1-like-protein
AT4G33370	chr4_16070698	cis	0,62±0,1	1.81046e-10	0.278571	DEA(D/H)-box-RNA-helicase-family-protein
AT5G45260	chr5_18327098	cis	-0,58±0,09	1.81219e-10	0.357143	Disease-resistance-protein-(TIR-NBS-LRR-class)
AT3G23740	chr3_8555055	cis	-0,7±0,11	1.83468e-10	0.192857
AT4G11150	chr4_6801368	cis	0,57±0,09	1.86161e-10	0.457143	vacuolar-ATP-synthase-subunit-E1
AT1G11240	chr1_3764300	cis	-0,85±0,13	1.87138e-10	0.135714
AT5G01180	chr5_45229	cis	-0,87±0,14	1.8739e-10	0.135714	peptide-transporter--5
AT2G28070	chr2_11958613	cis	-0,69±0,11	1.90057e-10	0.235714	ABC-2-type-transporter-family-protein
AT1G58300	chr1_21628676	cis	-0,58±0,09	1.91008e-10	0.385714	heme-oxygenase-4
AT5G03350	chr5_816975	cis	-0,68±0,11	1.91453e-10	0.271429	Legume-lectin-family-protein
AT3G14710	chr3_4939889	cis	0,6±0,09	1.94036e-10	0.321429	RNI-like-superfamily-protein
AT1G73860	chr1_27777739	cis	0,56±0,09	1.97458e-10	0.492857	P-loop-containing-nucleoside-triphosphate-hydrolases-superfamily-protein
AT4G07410	chr3_13806264	trans	0,68±0,11	1.97831e-10	0.3	Transducin-family-protein-/-WD-40-repeat-family-protein
AT4G05390	chr4_2738807	cis	0,58±0,09	1.98359e-10	0.357143	root-FNR-1
AT5G52420	chr5_21282509	cis	0,61±0,1	2.00373e-10	0.45
AT3G03970	chr3_1030187	cis	-0,88±0,14	2.01167e-10	0.0928571	ARM-repeat-superfamily-protein
AT1G61620	chr1_22739696	cis	-0,51±0,08	2.01415e-10	0.421429	phosphoinositide-binding
AT1G28640	chr1_10077576	cis	0,68±0,11	2.07122e-10	0.2	GDSL-like-Lipase/Acylhydrolase-superfamily-protein
AT1G12160	chr1_4126364	cis	0,93±0,15	2.07408e-10	0.0928571	Flavin-binding-monooxygenase-family-protein
AT3G09960	chr3_3061969	cis	0,93±0,15	2.13019e-10	0.114286	Calcineurin-like-metallo-phosphoesterase-superfamily-protein
AT4G27080	chr1_11505353	trans	0,7±0,11	2.13556e-10	0.228571	PDI-like-5-4
AT4G10420	chr4_6453774	cis	0,54±0,09	2.15954e-10	0.385714	FBD-/-Leucine-Rich-Repeat-domains-containing-protein
AT4G15165	chr4_8649777	cis	0,8±0,13	2.16427e-10	0.121429	N-terminal-nucleophile-aminohydrolases-(Ntn-hydrolases)-superfamily-protein
AT3G30875	chr3_13158367	trans	0,64±0,1	2.23369e-10	0.321429
AT5G23890	chr5_8050126	cis	0,77±0,12	2.26171e-10	0.157143
AT5G57880	chr5_23449524	cis	0,68±0,11	2.29643e-10	0.214286	multipolar-spindle-1
AT4G12010	chr4_7199993	cis	-0,55±0,09	2.34109e-10	0.4	Disease-resistance-protein-(TIR-NBS-LRR-class)-family
AT4G21326	chr4_11346540	cis	0,78±0,12	2.374e-10	0.135714	subtilase-3.12
AT5G27660	chr5_9792918	cis	-0,53±0,08	2.39166e-10	0.492857	Trypsin-family-protein-with-PDZ-domain
AT4G19060	chr4_10447444	cis	-0,6±0,09	2.39205e-10	0.357143	P-loop-containing-nucleoside-triphosphate-hydrolases-superfamily-protein
AT1G33060	chr1_11985485	cis	-0,64±0,1	2.40166e-10	0.264286	NAC-014
AT4G39925	chr4_18518933	cis	0,64±0,1	2.43862e-10	0.25	AT-hook-motif-DNA-binding-family-protein
AT2G27360	chr2_11705507	cis	0,63±0,1	2.44295e-10	0.6	GDSL-like-Lipase/Acylhydrolase-superfamily-protein
AT1G56510	chr1_21171909	cis	-0,64±0,1	2.45795e-10	0.228571	Disease-resistance-protein-(TIR-NBS-LRR-class)
AT1G72020	chr1_27110298	cis	0,55±0,09	2.51686e-10	0.457143
AT3G52670	chr3_19526591	cis	-0,61±0,1	2.52454e-10	0.321429	FBD,-F-box,-Skp2-like-and-Leucine-Rich-Repeat-domains-containing-protein
AT4G15270	chr4_8717696	cis	-0,54±0,09	2.54534e-10	0.507143	glucosyltransferase-related
AT1G12013	chr1_4057189	cis	-0,55±0,09	2.56608e-10	0.45	SNOR111;-snoRNA
AT1G20600	chr1_7122124	cis	0,74±0,12	2.59268e-10	0.192857	AP2/B3-like-transcriptional-factor-family-protein
AT4G29860	chr4_14605507	cis	-0,77±0,12	2.59475e-10	0.157143	Transducin/WD40-repeat-like-superfamily-protein
AT3G06470	chr3_1984116	cis	0,73±0,11	2.63305e-10	0.185714	GNS1/SUR4-membrane-protein-family
AT4G10955	chr4_6715832	cis	0,6±0,1	2.65552e-10	0.3	alpha/beta-Hydrolases-superfamily-protein
AT5G44230	chr5_17819248	cis	0,55±0,09	2.66104e-10	0.55	Pentatricopeptide-repeat-(PPR)-superfamily-protein
AT2G42240	chr2_17590200	cis	0,77±0,12	2.7057e-10	0.178571	RNA-binding-(RRM/RBD/RNP-motifs)-family-protein
AT3G60300	chr3_22281512	cis	-0,84±0,13	2.70917e-10	0.114286	RWD-domain-containing-protein
AT2G05140	chr2_15808355	trans	0,56±0,09	2.76109e-10	0.442857	phosphoribosylaminoimidazole-carboxylase-family-protein-/-AIR-carboxylase-family-protein
AT1G65950	chr1_24551091	cis	0,59±0,09	2.81019e-10	0.371429	Protein-kinase-superfamily-protein
AT2G24010	chr2_10216288	cis	-0,56±0,09	2.81167e-10	0.478571	serine-carboxypeptidase-like-23
AT4G18230	chr4_10080045	cis	0,72±0,11	2.84648e-10	0.178571
AT3G58020	chr3_21479339	cis	-0,55±0,09	2.8751e-10	0.428571	Chaperone-DnaJ-domain-superfamily-protein
AT1G65260	chr1_24237544	cis	0,55±0,09	2.88703e-10	0.442857	plastid-transcriptionally-active-4
AT2G40290	chr2_16836053	cis	-0,58±0,09	2.89714e-10	0.285714	Eukaryotic-translation-initiation-factor-2-subunit-1
AT3G45890	chr3_16877300	cis	0,61±0,1	2.89914e-10	0.271429	Protein-of-unknown-function,-DUF647
AT2G39910	chr2_16660660	cis	0,74±0,12	3.01132e-10	0.178571	ARM-repeat-superfamily-protein
AT5G17680	chr5_5819976	cis	0,55±0,09	3.04355e-10	0.35	disease-resistance-protein-(TIR-NBS-LRR-class),-putative
AT2G44280	chr2_18293820	cis	-0,57±0,09	3.05951e-10	0.342857	Major-facilitator-superfamily-protein
AT5G04000	chr5_1080007	cis	0,85±0,13	3.07999e-10	0.121429
AT4G00880	chr4_271105	trans	0,66±0,1	3.08822e-10	0.35	SAUR-like-auxin-responsive-protein-family-
AT1G69540	chr1_26147426	cis	0,73±0,12	3.12382e-10	0.164286	AGAMOUS-like-94
AT1G31600	chr1_11314592	cis	0,52±0,08	3.14896e-10	0.521429	RNA-binding-(RRM/RBD/RNP-motifs)-family-protein
AT1G30550	chr1_10820932	cis	0,66±0,11	3.16057e-10	0.214286	S-adenosyl-L-methionine-dependent-methyltransferases-superfamily-protein
AT5G24155	chr5_8176641	cis	-0,69±0,11	3.16958e-10	0.192857	FAD/NAD(P)-binding-oxidoreductase-family-protein
AT1G80560	chr1_30287050	cis	-0,57±0,09	3.17304e-10	0.357143	isopropylmalate-dehydrogenase-2
AT4G14900	chr4_8522304	cis	0,56±0,09	3.27243e-10	0.328571	FRIGIDA-like-protein
AT4G33700	chr4_16177030	cis	0,82±0,13	3.3561e-10	0.142857	CBS-domain-containing-protein-with-a-domain-of-unknown-function-(DUF21)
AT5G17780	chr5_5868804	cis	0,6±0,1	3.37527e-10	0.314286	alpha/beta-Hydrolases-superfamily-protein
AT3G32920	chr3_12934421	trans	0,86±0,14	3.38131e-10	0.128571	P-loop-containing-nucleoside-triphosphate-hydrolases-superfamily-protein
AT4G39390	chr4_18316245	cis	0,58±0,09	3.38198e-10	0.35	nucleotide-sugar-transporter-KT-1
AT3G48680	chr3_18034930	cis	-0,62±0,1	3.38711e-10	0.3	gamma-carbonic-anhydrase-like-2
AT5G55840	chr5_22597960	cis	-0,72±0,11	3.39774e-10	0.164286	Pentatricopeptide-repeat-(PPR)-superfamily-protein
AT3G07580	chr3_2433900	cis	-0,69±0,11	3.41095e-10	0.207143
AT2G32910	chr2_13959650	cis	0,91±0,14	3.43836e-10	0.107143	DCD-(Development-and-Cell-Death)-domain-protein
AT4G27540	chr4_13753849	cis	-0,92±0,15	3.4578e-10	0.0928571	prenylated-RAB-acceptor-1.H
AT1G05200	chr1_1505613	cis	0,61±0,1	3.47167e-10	0.257143	glutamate-receptor-3.4
AT3G59190	chr3_21877104	cis	-0,92±0,15	3.47174e-10	0.121429	F-box/RNI-like-superfamily-protein
AT5G28010	chr5_10032888	cis	-0,55±0,09	3.49827e-10	0.35	Polyketide-cyclase/dehydrase-and-lipid-transport-superfamily-protein
AT3G08920	chr3_2711620	cis	0,55±0,09	3.5477e-10	0.4	Rhodanese/Cell-cycle-control-phosphatase-superfamily-protein
AT5G01595	chr5_221671	cis	0,56±0,09	3.6475e-10	0.535714	other-RNA
AT5G59720	chr5_24034956	cis	-0,7±0,11	3.71537e-10	0.192857	heat-shock-protein-18.2
AT5G24660	chr5_8443580	cis	-0,69±0,11	3.80649e-10	0.285714	response-to-low-sulfur-2
AT1G52550	chr1_19573429	cis	0,65±0,1	3.8482e-10	0.228571
AT1G48400	chr1_17882506	cis	0,53±0,08	3.88424e-10	0.485714	F-box/RNI-like/FBD-like-domains-containing-protein
AT1G25380	chr1_8904072	cis	-0,61±0,1	3.98794e-10	0.257143	NAD+-transporter-2
AT4G31110	chr4_15127463	cis	-0,75±0,12	4.01134e-10	0.15	Wall-associated-kinase-family-protein
AT2G41340	chr2_17235505	cis	-0,61±0,1	4.04268e-10	0.3	RNA-polymerase-II-fifth-largest-subunit,-D
AT1G64970	chr1_24135673	cis	-0,57±0,09	4.13649e-10	0.478571	gamma-tocopherol-methyltransferase
AT5G59600	chr5_24012782	cis	-0,59±0,09	4.13776e-10	0.328571	Tetratricopeptide-repeat-(TPR)-like-superfamily-protein
AT3G07300	chr3_2327628	cis	0,55±0,09	4.15015e-10	0.5	NagB/RpiA/CoA-transferase-like-superfamily-protein
AT4G16570	chr4_9336847	cis	0,66±0,11	4.1812e-10	0.228571	protein-arginine-methyltransferase-7
AT5G24150	chr5_8180451	cis	0,77±0,12	4.18445e-10	0.142857	FAD/NAD(P)-binding-oxidoreductase-family-protein
AT3G56990	chr3_21087135	cis	-0,68±0,11	4.18579e-10	0.207143	embryo-sac-development-arrest-7
AT1G37150	chr1_14893683	trans	-0,6±0,1	4.21032e-10	0.4	holocarboxylase-synthetase-2
AT1G78940	chr1_29684120	cis	0,76±0,12	4.22752e-10	0.142857	Protein-kinase-protein-with-adenine-nucleotide-alpha-hydrolases-like-domain
AT5G50940	chr5_20724966	cis	-0,61±0,1	4.29285e-10	0.342857	RNA-binding-KH-domain-containing-protein
AT1G78860	chr1_29646578	cis	-0,56±0,09	4.29804e-10	0.471429	D-mannose-binding-lectin-protein-with-Apple-like-carbohydrate-binding-domain
AT4G14630	chr4_8390580	cis	-0,74±0,12	4.34008e-10	0.15	germin-like-protein-9
AT1G45170	chr1_17094706	cis	-0,63±0,1	4.36071e-10	0.278571
AT2G32340	chr2_13732366	cis	-0,59±0,09	4.36558e-10	0.321429	TraB-family-protein
AT2G38980	chr2_16282870	cis	-0,56±0,09	4.38616e-10	0.464286
AT2G20130	chr2_8687834	cis	0,54±0,09	4.39069e-10	0.55	like-COV-1
AT1G20590	chr1_7132765	cis	-0,62±0,1	4.39985e-10	0.421429	Cyclin-family-protein
AT5G56100	chr5_22703218	cis	-0,83±0,13	4.41042e-10	0.114286	glycine-rich-protein-/-oleosin
AT1G77230	chr1_29009432	cis	0,58±0,09	4.42437e-10	0.471429	Tetratricopeptide-repeat-(TPR)-like-superfamily-protein
AT1G27530	chr1_9565203	cis	-0,56±0,09	4.4475e-10	0.414286
AT5G16790	chr5_5523941	cis	0,92±0,15	4.4971e-10	0.107143	Tho-complex-subunit-7/Mft1p
AT4G19490	chr4_10616870	cis	-0,54±0,09	4.5127e-10	0.371429	VPS54
AT1G68940	chr1_25918515	cis	-0,79±0,13	4.5289e-10	0.135714	Armadillo/beta-catenin-like-repeat-family-protein
AT1G64230	chr1_23846006	cis	-0,58±0,09	4.54203e-10	0.364286	ubiquitin-conjugating-enzyme-28
AT5G54400	chr5_22088472	cis	0,57±0,09	4.59673e-10	0.471429	S-adenosyl-L-methionine-dependent-methyltransferases-superfamily-protein
AT4G05450	chr4_2759845	cis	-0,56±0,09	4.61679e-10	0.471429	mitochondrial-ferredoxin-1
AT5G18750	chr5_6254423	cis	0,67±0,11	4.81199e-10	0.2	DNAJ-heat-shock-N-terminal-domain-containing-protein
AT5G20420	chr5_6887510	cis	-0,66±0,11	4.82135e-10	0.278571	chromatin-remodeling-42
AT2G31530	chr2_13436307	cis	-0,65±0,11	4.8916e-10	0.25	SecY-protein-transport-family-protein
AT2G28130	chr2_11989124	cis	-0,56±0,09	4.89198e-10	0.392857
AT3G18870	chr3_6508974	cis	-0,66±0,11	4.99858e-10	0.2	Mitochondrial-transcription-termination-factor-family-protein
AT2G39100	chr2_16312091	cis	0,58±0,09	5.10518e-10	0.364286	RING/U-box-superfamily-protein
AT1G16150	chr1_5531987	cis	0,8±0,13	5.14955e-10	0.128571	wall-associated-kinase-like-4
AT1G31750	chr1_11372296	cis	-0,6±0,1	5.18861e-10	0.257143	proline-rich-family-protein
AT5G37350	chr5_14794054	cis	0,63±0,1	5.21889e-10	0.221429	Serine/threonine-protein-kinase-Rio1
AT1G33490	chr1_12172603	cis	-0,87±0,14	5.22543e-10	0.1
AT1G29320	chr1_10247985	cis	0,81±0,13	5.32813e-10	0.128571	Transducin/WD40-repeat-like-superfamily-protein
AT5G42670	chr5_17108205	cis	0,62±0,1	5.33015e-10	0.285714	Agenet-domain-containing-protein
AT3G03480	chr3_830684	cis	0,59±0,09	5.46354e-10	0.292857	acetyl-CoA:(Z)-3-hexen-1-ol-acetyltransferase
AT5G39380	chr5_15762102	cis	0,56±0,09	5.54126e-10	0.521429	Plant-calmodulin-binding-protein-related
AT5G46500	chr5_18853814	cis	0,96±0,15	5.55127e-10	0.0857143
AT4G12120	chr4_7260781	cis	-0,73±0,12	5.56618e-10	0.164286	Sec1/munc18-like-(SM)-proteins-superfamily
AT1G29785	chr1_10430531	cis	0,73±0,12	5.5766e-10	0.185714	other-RNA
AT4G21940	chr4_11638383	cis	-0,65±0,11	5.66388e-10	0.214286	calcium-dependent-protein-kinase-15
AT4G01600	chr4_693151	cis	-0,57±0,09	5.7052e-10	0.364286	GRAM-domain-family-protein
AT5G66080	chr5_26424978	cis	-0,54±0,09	5.71489e-10	0.492857	Protein-phosphatase-2C-family-protein
AT5G62480	chr5_25089660	cis	-0,6±0,1	5.72302e-10	0.307143	glutathione-S-transferase-tau-9
AT4G30390	chr4_14863146	cis	0,68±0,11	5.7272e-10	0.2
AT4G16330	chr4_9227540	cis	-0,72±0,12	5.74477e-10	0.157143	2-oxoglutarate-(2OG)-and-Fe(II)-dependent-oxygenase-superfamily-protein
AT2G25220	chr2_10747302	cis	0,55±0,09	5.74966e-10	0.464286	Protein-kinase-superfamily-protein
AT4G37680	chr4_17707596	cis	-0,64±0,1	5.8808e-10	0.235714	heptahelical-protein-4
AT1G02680	chr1_582044	cis	0,59±0,1	5.92244e-10	0.257143	TBP-associated-factor-13
AT5G56950	chr5_23033330	cis	0,68±0,11	5.92261e-10	0.221429	nucleosome-assembly-protein-1;3
AT4G25780	chr4_13099081	cis	-0,58±0,09	5.93264e-10	0.292857	CAP-(Cysteine-rich-secretory-proteins,-Antigen-5,-and-Pathogenesis-related-1-protein)-superfamily-protein
AT1G22500	chr1_7957563	cis	-0,59±0,1	5.94703e-10	0.314286	RING/U-box-superfamily-protein
AT2G35950	chr2_15102717	cis	0,57±0,09	6.00743e-10	0.3	embryo-sac-development-arrest-12
AT2G14260	chr2_6042140	cis	-0,79±0,13	6.01488e-10	0.15	proline-iminopeptidase
AT1G32220	chr1_11607120	cis	0,56±0,09	6.02571e-10	0.457143	NAD(P)-binding-Rossmann-fold-superfamily-protein
AT2G29440	chr2_12622339	cis	0,54±0,09	6.06321e-10	0.535714	glutathione-S-transferase-tau-6
AT3G25060	chr3_9128896	cis	-0,53±0,09	6.08176e-10	0.442857	Tetratricopeptide-repeat-(TPR)-like-superfamily-protein
AT4G09750	chr4_6146593	cis	-0,56±0,09	6.0896e-10	0.414286	NAD(P)-binding-Rossmann-fold-superfamily-protein
AT5G49650	chr5_20154335	cis	-0,83±0,13	6.12728e-10	0.114286	xylulose-kinase-2
AT5G60430	chr5_24304209	cis	-0,71±0,11	6.18116e-10	0.178571	drug-transmembrane-transporters;antiporters
AT3G49410	chr3_18329902	cis	0,59±0,09	6.21676e-10	0.471429	Transcription-factor-IIIC,-subunit-5
AT5G40700	chr5_16293488	cis	0,78±0,13	6.27276e-10	0.142857
AT5G42310	chr5_16913465	cis	0,55±0,09	6.30302e-10	0.407143	Pentatricopeptide-repeat-(PPR-like)-superfamily-protein
AT2G44290	chr2_18290320	cis	-0,54±0,09	6.3563e-10	0.45	Bifunctional-inhibitor/lipid-transfer-protein/seed-storage-2S-albumin-superfamily-protein
AT5G44568	chr5_17966184	cis	-0,57±0,09	6.36292e-10	0.35
AT5G19180	chr5_6453495	cis	-0,64±0,1	6.47165e-10	0.235714	E1-C-terminal-related-1
AT3G14550	chr3_4874896	cis	0,68±0,11	6.52036e-10	0.221429	geranylgeranyl-pyrophosphate-synthase-3
AT1G63230	chr1_23448744	cis	0,56±0,09	6.61607e-10	0.421429	Tetratricopeptide-repeat-(TPR)-like-superfamily-protein
AT1G71350	chr1_26891020	cis	0,63±0,1	6.65524e-10	0.235714	eukaryotic-translation-initiation-factor-SUI1-family-protein
AT1G05430	chr1_1590032	cis	-0,79±0,13	6.68802e-10	0.142857
AT3G56690	chr3_20998587	cis	-0,63±0,1	6.74795e-10	0.25	Cam-interacting-protein-111
AT5G38030	chr5_15174498	cis	-0,57±0,09	6.75048e-10	0.342857	MATE-efflux-family-protein
AT1G11870	chr1_4004173	cis	-0,57±0,09	6.78574e-10	0.314286	Seryl-tRNA-synthetase
AT5G60410	chr5_24292611	cis	0,77±0,13	6.82804e-10	0.15	DNA-binding-protein-with-MIZ/SP-RING-zinc-finger,-PHD-finger-and-SAP-domain
AT1G77765	chr1_29244015	cis	-0,53±0,09	6.90107e-10	0.392857
AT5G05760	chr5_1728894	cis	0,55±0,09	7.11052e-10	0.414286	syntaxin-of-plants-31
AT1G61390	chr1_21928292	trans	0,72±0,12	7.12448e-10	0.164286	S-locus-lectin-protein-kinase-family-protein
AT2G46440	chr2_19092333	cis	0,53±0,09	7.16055e-10	0.414286	cyclic-nucleotide-gated-channels
AT1G70500	chr1_26568399	cis	-0,74±0,12	7.39815e-10	0.142857	Pectin-lyase-like-superfamily-protein
AT5G25490	chr5_8875445	cis	-0,68±0,11	7.45785e-10	0.185714	Ran-BP2/NZF-zinc-finger-like-superfamily-protein
AT5G67290	chr5_26850045	cis	-0,84±0,14	7.61189e-10	0.128571	FAD-dependent-oxidoreductase-family-protein
AT1G50700	chr1_18787783	cis	0,76±0,12	7.67125e-10	0.114286	calcium-dependent-protein-kinase-33
AT3G61200	chr3_22657467	cis	-0,57±0,09	7.72071e-10	0.4	Thioesterase-superfamily-protein
AT1G29590	chr1_10354583	cis	0,61±0,1	7.75064e-10	0.257143	Eukaryotic-initiation-factor-4E-protein
AT1G25054	chr1_8842441	cis	0,85±0,14	7.855e-10	0.121429	UDP-3-O-acyl-N-acetylglycosamine-deacetylase-family-protein
AT3G47730	chr3_17598994	cis	-0,53±0,09	7.87302e-10	0.528571	ATP-binding-cassette-A2
AT5G38340	chr5_15321266	cis	0,86±0,14	7.87513e-10	0.1	Disease-resistance-protein-(TIR-NBS-LRR-class)-family
AT3G32410	chr3_13368834	cis	0,68±0,11	7.90365e-10	0.192857
AT3G46440	chr3_17091869	cis	0,53±0,09	7.92992e-10	0.385714	UDP-XYL-synthase-5
AT1G64840	chr1_24092660	cis	-0,53±0,09	7.99924e-10	0.4	Protein-of-unknown-function-(DUF295)
AT3G59750	chr3_22078350	cis	0,55±0,09	8.02534e-10	0.45	Concanavalin-A-like-lectin-protein-kinase-family-protein
AT1G52100	chr1_19361404	cis	-0,6±0,1	8.0753e-10	0.242857	Mannose-binding-lectin-superfamily-protein
AT1G63000	chr1_23342609	cis	0,57±0,09	8.08409e-10	0.457143	nucleotide-rhamnose-synthase/epimerase-reductase
AT5G48160	chr5_19528651	cis	-0,65±0,11	8.18348e-10	0.221429	Protein-of-unknown-function-(DUF1423)
AT2G43720	chr2_18129783	cis	-0,88±0,14	8.33688e-10	0.107143	Eukaryotic-protein-of-unknown-function-(DUF842)
AT3G18940	chr3_6527040	cis	-0,62±0,1	8.39421e-10	0.271429	clast3-related
AT5G21950	chr5_7255900	cis	-0,59±0,1	8.3959e-10	0.507143	alpha/beta-Hydrolases-superfamily-protein
AT1G15890	chr1_5459026	cis	0,94±0,15	8.42982e-10	0.0857143	Disease-resistance-protein-(CC-NBS-LRR-class)-family
AT3G60880	chr3_22494822	cis	0,62±0,1	8.43936e-10	0.235714	dihydrodipicolinate-synthase-1
AT4G26550	chr4_13403992	cis	-0,76±0,12	8.47958e-10	0.164286	Got1/Sft2-like-vescicle-transport-protein-family
AT4G23230	chr4_12153793	cis	-0,66±0,11	8.48816e-10	0.407143	cysteine-rich-RLK-(RECEPTOR-like-protein-kinase)-15
AT3G08880	chr3_2704353	cis	0,7±0,11	8.49506e-10	0.185714
AT5G17840	chr5_5896262	cis	-0,7±0,11	8.55907e-10	0.192857	DnaJ/Hsp40-cysteine-rich-domain-superfamily-protein
AT5G03770	chr5_995194	cis	0,56±0,09	8.5797e-10	0.364286	KDO-transferase-A
AT3G46900	chr3_17271482	cis	-0,61±0,1	8.64606e-10	0.257143	copper-transporter-2
AT2G23360	chr5_14311152	trans	0,71±0,12	8.73656e-10	0.15	Plant-protein-of-unknown-function-(DUF869)
AT3G56320	chr3_20882460	cis	0,87±0,14	8.83968e-10	0.121429	PAP/OAS1-substrate-binding-domain-superfamily
AT3G25470	chr3_9233282	cis	-0,54±0,09	8.84314e-10	0.521429	bacterial-hemolysin-related
AT5G45220	chr5_18299834	cis	-01,01±0,16	8.85122e-10	0.0928571	Disease-resistance-protein-(TIR-NBS-LRR-class)-family
AT5G09443	chr5_2943446	cis	-0,84±0,14	8.89319e-10	0.1	other-RNA
AT1G10110	chr1_3274595	cis	0,94±0,15	8.91271e-10	0.0928571	F-box-family-protein
AT1G57600	chr1_21334193	cis	-0,58±0,09	8.93733e-10	0.307143	MBOAT-(membrane-bound-O-acyl-transferase)-family-protein
AT2G43990	chr2_18212140	cis	0,52±0,08	8.9716e-10	0.557143
AT1G31190	chr1_11141205	cis	0,56±0,09	9.05658e-10	0.378571	myo-inositol-monophosphatase-like-1
AT4G14660	chr4_8407709	cis	0,51±0,08	9.25168e-10	0.542857	RNA-polymerase-Rpb7-like,-N-terminal-domain
AT3G44716	chr3_16263695	cis	-0,53±0,09	9.31023e-10	0.392857
AT3G28880	chr3_10891692	cis	-0,69±0,11	9.37041e-10	0.185714	Ankyrin-repeat-family-protein
AT1G55550	chr1_20749194	cis	0,59±0,1	9.39143e-10	0.314286	P-loop-containing-nucleoside-triphosphate-hydrolases-superfamily-protein
AT3G26280	chr3_9632640	cis	-0,52±0,09	9.54845e-10	0.378571	cytochrome-P450,-family-71,-subfamily-B,-polypeptide-4
AT1G80570	chr1_30288235	cis	-0,66±0,11	9.56091e-10	0.228571	RNI-like-superfamily-protein
AT1G04390	chr1_1196560	cis	0,76±0,12	9.56197e-10	0.178571	BTB/POZ-domain-containing-protein
AT4G22350	chr4_11781527	cis	-0,59±0,1	9.57677e-10	0.328571	Ubiquitin-C-terminal-hydrolases-superfamily-protein
AT5G55810	chr5_22585634	cis	-0,82±0,13	9.726e-10	0.1	nicotinate/nicotinamide-mononucleotide-adenyltransferase
AT2G27190	chr2_11623555	cis	0,54±0,09	9.74085e-10	0.535714	purple-acid-phosphatase-12
AT2G45490	chr2_18745425	cis	01,05±0,17	9.8526e-10	0.0642857	ataurora3
AT5G21274	chr5_7215584	cis	0,67±0,11	9.92564e-10	0.221429	calmodulin-6
AT1G51965	chr1_19314183	cis	-0,54±0,09	1.00073e-09	0.357143	ABA-Overly-Sensitive-5
AT1G18540	chr1_6376763	cis	0,55±0,09	1.01068e-09	0.5	Ribosomal-protein-L6-family-protein
AT3G30415	chr3_12040229	cis	-0,61±0,1	1.01503e-09	0.278571
AT5G46020	chr5_18671090	cis	0,6±0,1	1.03635e-09	0.257143
AT2G18560	chr2_8059975	cis	0,56±0,09	1.04169e-09	0.314286	UDP-Glycosyltransferase-superfamily-protein
AT1G16445	chr1_5619023	cis	0,56±0,09	1.0575e-09	0.328571	S-adenosyl-L-methionine-dependent-methyltransferases-superfamily-protein
AT1G55060	chr4_2591900	trans	0,93±0,15	1.06901e-09	0.0928571	ubiquitin-12
AT3G24030	chr3_8680846	cis	0,66±0,11	1.07892e-09	0.185714	hydroxyethylthiazole-kinase-family-protein
AT1G23465	chr1_8327189	cis	0,53±0,09	1.08634e-09	0.528571	Peptidase-S24/S26A/S26B/S26C-family-protein
AT2G43550	chr2_18073286	cis	0,59±0,1	1.09029e-09	0.278571	Scorpion-toxin-like-knottin-superfamily-protein
AT4G13270	chr4_7731923	cis	-0,62±0,1	1.11001e-09	0.214286	Late-embryogenesis-abundant-(LEA)-hydroxyproline-rich-glycoprotein-family
AT2G01090	chr2_80380	cis	-0,54±0,09	1.11487e-09	0.528571	Ubiquinol-cytochrome-C-reductase-hinge-protein
AT1G66990	chr1_24998798	cis	0,62±0,1	1.12054e-09	0.257143
AT2G31900	chr2_13569505	cis	-0,8±0,13	1.13275e-09	0.121429	myosin-like-protein-XIF
AT4G02070	chr4_908938	cis	0,58±0,1	1.1341e-09	0.35	MUTS-homolog-6
AT1G66980	chr1_24996712	cis	-0,77±0,13	1.14774e-09	0.128571	suppressor-of-npr1-1-constitutive-4
AT2G44530	chr2_18385999	cis	-0,53±0,09	1.14837e-09	0.435714	Phosphoribosyltransferase-family-protein
AT5G63580	chr5_25432318	cis	-0,62±0,1	1.15056e-09	0.364286	flavonol-synthase-2
AT5G50950	chr5_20727510	cis	0,59±0,1	1.15307e-09	0.471429	FUMARASE-2
AT5G52547	chr5_21326420	cis	-01,03±0,17	1.16546e-09	0.0928571
AT1G65220	chr1_24227508	cis	0,57±0,09	1.17576e-09	0.307143	ARM-repeat-superfamily-protein
AT3G09310	chr3_2860339	cis	0,74±0,12	1.17623e-09	0.15
AT2G35690	chr2_14996156	cis	0,56±0,09	1.18752e-09	0.314286	acyl-CoA-oxidase-5
AT1G63050	chr1_23378719	cis	0,56±0,09	1.19106e-09	0.307143	MBOAT-(membrane-bound-O-acyl-transferase)-family-protein
AT5G42990	chr5_17246025	cis	0,66±0,11	1.19822e-09	0.207143	ubiquitin-conjugating-enzyme-18
AT5G56020	chr5_22689265	cis	-0,64±0,1	1.19826e-09	0.214286	Got1/Sft2-like-vescicle-transport-protein-family
AT1G15250	chr1_5249719	cis	0,55±0,09	1.19993e-09	0.464286	Zinc-binding-ribosomal-protein-family-protein
AT2G21620	chr2_9251171	cis	-0,53±0,09	1.20001e-09	0.521429	Adenine-nucleotide-alpha-hydrolases-like-superfamily-protein
AT5G05750	chr5_1730564	cis	-0,67±0,11	1.20141e-09	0.242857	DNAJ-heat-shock-N-terminal-domain-containing-protein
AT1G69800	chr1_26288176	cis	-0,54±0,09	1.20806e-09	0.371429	Cystathionine-beta-synthase-(CBS)-protein
AT5G02820	chr5_638795	cis	-0,59±0,1	1.21114e-09	0.585714	Spo11/DNA-topoisomerase-VI,-subunit-A-protein
AT4G07410	chr4_4738380	trans	0,64±0,11	1.21664e-09	0.292857	Transducin-family-protein-/-WD-40-repeat-family-protein
AT3G01920	chr3_315601	cis	0,81±0,13	1.22125e-09	0.178571	DHBP-synthase-RibB-like-alpha/beta-domain
AT3G26240	chr3_9628252	cis	-0,54±0,09	1.23889e-09	0.542857	Cysteine/Histidine-rich-C1-domain-family-protein
AT5G03390	chr5_855311	cis	0,53±0,09	1.2391e-09	0.414286	Protein-of-unknown-function-(DUF295)
AT5G24060	chr5_8123401	cis	0,95±0,16	1.26404e-09	0.0928571	Pentatricopeptide-repeat-(PPR)-superfamily-protein
AT3G43610	chr5_9604488	trans	0,65±0,11	1.28924e-09	0.192857	Spc97-/-Spc98-family-of-spindle-pole-body-(SBP)-component
AT4G00270	chr4_123214	cis	-0,6±0,1	1.29034e-09	0.292857	DNA-binding-storekeeper-protein-related-transcriptional-regulator
AT5G26680	chr5_9317120	cis	01,06±0,17	1.29121e-09	0.0785714	5'-3'-exonuclease-family-protein
AT1G14640	chr1_5038823	cis	0,57±0,09	1.31843e-09	0.335714	SWAP-(Suppressor-of-White-APricot)/surp-domain-containing-protein
AT1G31970	chr1_11479866	cis	-0,7±0,11	1.33066e-09	0.164286	DEA(D/H)-box-RNA-helicase-family-protein
AT5G37055	chr5_14642272	cis	0,61±0,1	1.3605e-09	0.207143	HIT-type-Zinc-finger-family-protein
AT2G24310	chr2_10341522	cis	0,56±0,09	1.36447e-09	0.378571
AT3G43400	chr1_25248868	trans	-0,53±0,09	1.36947e-09	0.414286	ELMO/CED-12-family-protein
AT2G36305	chr2_15215901	cis	0,88±0,15	1.37206e-09	0.107143	farnesylated-protein-converting-enzyme-2
AT1G22370	chr1_7900160	cis	-0,61±0,1	1.38988e-09	0.235714	UDP-glucosyl-transferase-85A5
AT2G31490	chr2_13411014	cis	0,88±0,15	1.39013e-09	0.0928571
AT5G51620	chr5_20975575	cis	-0,72±0,12	1.39812e-09	0.185714	Uncharacterised-protein-family-(UPF0172)
AT4G28900	chr4_14258824	cis	0,78±0,13	1.40086e-09	0.128571	transposable-element-gene
AT3G61030	chr3_22577967	cis	0,52±0,09	1.41481e-09	0.478571	Calcium-dependent-lipid-binding-(CaLB-domain)-family-protein
AT5G40400	chr5_16169885	cis	-0,66±0,11	1.42057e-09	0.192857	Pentatricopeptide-repeat-(PPR)-superfamily-protein
AT4G01525	chr4_664689	cis	-0,58±0,1	1.42117e-09	0.207143	transposable-element-gene
AT3G21690	chr3_7635436	cis	-0,78±0,13	1.42155e-09	0.142857	MATE-efflux-family-protein
AT1G24148	chr1_8544275	cis	-0,64±0,11	1.42321e-09	0.2
AT4G13495	chr4_7845665	cis	-0,52±0,09	1.42822e-09	0.492857	other-RNA
AT5G23405	chr5_7884380	cis	0,51±0,08	1.44836e-09	0.435714	HMG-box-(high-mobility-group)-DNA-binding-family-protein
AT1G07960	chr1_2471021	cis	0,51±0,08	1.44848e-09	0.428571	PDI-like-5-1
AT1G17820	chr1_6097465	cis	0,9±0,15	1.45106e-09	0.1	Putative-integral-membrane-protein-conserved-region-(DUF2404)
AT2G35635	chr2_14981947	cis	-0,6±0,1	1.47947e-09	0.221429	ubiquitin-7
AT3G02710	chr3_618249	cis	0,54±0,09	1.48952e-09	0.45	ARM-repeat-superfamily-protein
AT3G43600	chr3_15517078	cis	-0,61±0,1	1.49734e-09	0.228571	aldehyde-oxidase-2
AT4G16845	chr4_9475749	cis	0,5±0,08	1.51133e-09	0.528571	VEFS-Box-of-polycomb-protein
AT1G02520	chr1_523780	cis	-0,69±0,11	1.5153e-09	0.2	P-glycoprotein-11
AT5G48660	chr5_19736200	cis	-0,69±0,11	1.52716e-09	0.171429	B-cell-receptor-associated-protein-31-like-
AT3G48320	chr3_17891171	cis	-0,53±0,09	1.53132e-09	0.335714	cytochrome-P450,-family-71,-subfamily-A,-polypeptide-21
AT5G47960	chr5_19410732	cis	0,54±0,09	1.5762e-09	0.471429	RAB-GTPase-homolog-A4C
AT3G45410	chr3_16655687	cis	0,55±0,09	1.58039e-09	0.357143	Concanavalin-A-like-lectin-protein-kinase-family-protein
AT2G43540	chr2_18070625	cis	-0,66±0,11	1.6065e-09	0.192857
AT1G74780	chr1_28095806	cis	-0,95±0,16	1.61766e-09	0.0785714	Nodulin-like-/-Major-Facilitator-Superfamily-protein
AT2G41050	chr2_17125850	cis	-0,57±0,09	1.62651e-09	0.314286	PQ-loop-repeat-family-protein-/-transmembrane-family-protein
AT1G59840	chr1_22026485	cis	0,92±0,15	1.64547e-09	0.0928571	cofactor-assembly-of-complex-C
AT1G66690	chr1_24877851	cis	0,52±0,09	1.65636e-09	0.457143	S-adenosyl-L-methionine-dependent-methyltransferases-superfamily-protein
AT4G34900	chr4_16629287	cis	-0,59±0,1	1.66268e-09	0.235714	xanthine-dehydrogenase--2
AT3G14700	chr3_4943857	cis	0,6±0,1	1.66639e-09	0.25	SART-1-family
AT1G05720	chr1_1716782	cis	-0,67±0,11	1.66919e-09	0.214286	selenoprotein-family-protein
AT4G36130	chr4_17096933	cis	0,62±0,1	1.67738e-09	0.25	Ribosomal-protein-L2-family
AT1G17260	chr1_5898135	cis	0,57±0,09	1.70457e-09	0.292857	autoinhibited-H(+)-ATPase-isoform-10
AT3G19390	chr3_6722728	cis	0,57±0,09	1.71376e-09	0.364286	Granulin-repeat-cysteine-protease-family-protein
AT5G03180	chr5_767404	cis	-0,67±0,11	1.72119e-09	0.2	RING/U-box-superfamily-protein
AT5G56900	chr5_23019431	cis	0,81±0,13	1.73661e-09	0.121429	CwfJ-like-family-protein-/-zinc-finger-(CCCH-type)-family-protein
AT4G04490	chr4_2238541	cis	-0,55±0,09	1.74936e-09	0.428571	cysteine-rich-RLK-(RECEPTOR-like-protein-kinase)-36
AT1G11420	chr1_3852453	cis	-0,75±0,12	1.75035e-09	0.15	DOMAIN-OF-UNKNOWN-FUNCTION-724-2
AT4G27740	chr4_13838610	cis	-0,52±0,09	1.77821e-09	0.464286	Yippee-family-putative-zinc-binding-protein
AT2G11000	chr2_4347440	cis	0,79±0,13	1.79799e-09	0.178571	MAK10-homologue
AT1G08350	chr1_2658328	cis	-0,67±0,11	1.79962e-09	0.278571	Endomembrane-protein-70-protein-family
AT1G15000	chr1_5139089	cis	0,69±0,12	1.8114e-09	0.214286	serine-carboxypeptidase-like-50
AT5G55460	chr5_22470885	cis	-0,93±0,15	1.81208e-09	0.0785714	Bifunctional-inhibitor/lipid-transfer-protein/seed-storage-2S-albumin-superfamily-protein
AT4G07950	chr2_1267472	trans	-0,87±0,14	1.81626e-09	0.107143	DNA-directed-RNA-polymerase,-subunit-M,-archaeal
AT1G56440	chr1_21137671	cis	-0,52±0,09	1.82047e-09	0.464286	Tetratricopeptide-repeat-(TPR)-like-superfamily-protein
AT5G43822	chr5_17615905	cis	-0,52±0,09	1.82084e-09	0.421429	Pentatricopeptide-repeat-(PPR)-superfamily-protein
AT1G63245	chr1_23460503	cis	0,65±0,11	1.84252e-09	0.192857	CLAVATA3/ESR-RELATED-14
AT1G08030	chr1_2492448	cis	-0,61±0,1	1.85691e-09	0.235714	tyrosylprotein-sulfotransferase
AT2G02400	chr2_630968	cis	-0,64±0,11	1.86242e-09	0.185714	NAD(P)-binding-Rossmann-fold-superfamily-protein
AT5G45520	chr5_18453651	cis	0,55±0,09	1.86524e-09	0.335714	Leucine-rich-repeat-(LRR)-family-protein
AT1G72030	chr1_27110891	cis	-0,54±0,09	1.87174e-09	0.421429	Acyl-CoA-N-acyltransferases-(NAT)-superfamily-protein
AT1G16310	chr1_5577794	cis	-0,54±0,09	1.90706e-09	0.371429	Cation-efflux-family-protein
AT1G65610	chr1_24395482	cis	0,78±0,13	1.90823e-09	0.135714	Six-hairpin-glycosidases-superfamily-protein
AT4G17010	chr4_9576056	cis	0,56±0,09	1.91499e-09	0.314286
AT2G19310	chr2_8370278	cis	0,57±0,1	1.92822e-09	0.314286	HSP20-like-chaperones-superfamily-protein
AT4G15200	chr4_8666801	cis	-0,87±0,14	1.98908e-09	0.0857143	formin-3
AT1G29150	chr1_10178929	cis	-0,53±0,09	1.99821e-09	0.428571	non-ATPase-subunit-9
AT1G76300	chr1_28610141	cis	-0,55±0,09	2.01368e-09	0.335714	snRNP-core-protein-SMD3
AT1G63110	chr1_23404953	cis	0,61±0,1	2.02406e-09	0.214286	GPI-transamidase-subunit-PIG-U
AT1G22403	chr1_7907579	cis	-01,02±0,17	2.0357e-09	0.0642857	other-RNA
AT1G14900	chr1_5138651	cis	-0,56±0,09	2.04317e-09	0.392857	high-mobility-group-A
AT5G48560	chr5_19688512	cis	0,53±0,09	2.04716e-09	0.45	basic-helix-loop-helix-(bHLH)-DNA-binding-superfamily-protein
AT2G30280	chr2_12910878	cis	-0,54±0,09	2.07906e-09	0.378571	RNA-directed-DNA-methylation-4
AT1G58122	chr5_9764016	trans	-0,69±0,12	2.08713e-09	0.157143	conserved-peptide-upstream-open-reading-frame-45
AT2G21080	chr2_9038933	cis	-0,8±0,13	2.0913e-09	0.135714
AT1G53790	chr1_20083314	cis	-0,81±0,14	2.09254e-09	0.135714	F-box-and-associated-interaction-domains-containing-protein
AT5G20730	chr5_7044231	cis	-0,75±0,13	2.11651e-09	0.142857	Transcriptional-factor-B3-family-protein-/-auxin-responsive-factor-AUX/IAA-related
AT5G36260	chr5_14291357	cis	0,51±0,08	2.12433e-09	0.492857	Eukaryotic-aspartyl-protease-family-protein
AT5G61865	chr5_24848242	cis	-0,87±0,15	2.12885e-09	0.0928571
AT4G37970	chr4_17850377	cis	-0,62±0,1	2.1344e-09	0.207143	cinnamyl-alcohol-dehydrogenase-6
AT4G25020	chr4_12862378	cis	-0,51±0,09	2.16127e-09	0.457143	D111/G-patch-domain-containing-protein
AT5G64440	chr5_25766681	cis	0,6±0,1	2.16904e-09	0.242857	fatty-acid-amide-hydrolase
AT2G29480	chr2_12631663	cis	-0,51±0,09	2.20232e-09	0.407143	glutathione-S-transferase-tau-2
AT5G21070	chr5_7150277	cis	-0,62±0,1	2.23689e-09	0.228571
AT4G21630	chr4_11487432	cis	0,88±0,15	2.24955e-09	0.0857143	Subtilase-family-protein
AT1G21270	chr1_7447447	cis	-0,75±0,13	2.25678e-09	0.128571	wall-associated-kinase-2
AT1G05730	chr1_1719028	cis	-0,68±0,11	2.26503e-09	0.235714	Eukaryotic-protein-of-unknown-function-(DUF842)
AT1G10095	chr1_3314223	cis	0,87±0,15	2.26522e-09	0.1	Protein-prenylyltransferase-superfamily-protein
AT5G46390	chr5_18819603	cis	0,8±0,13	2.26705e-09	0.121429	Peptidase-S41-family-protein
AT3G48850	chr5_19013106	trans	-0,75±0,13	2.26982e-09	0.142857	phosphate-transporter-3;2
AT4G39366	chr4_18305704	cis	-0,79±0,13	2.29972e-09	0.114286	snoRNA
AT1G21120	chr1_7399114	cis	-0,64±0,11	2.30019e-09	0.214286	O-methyltransferase-family-protein
AT4G10620	chr4_6564358	cis	-0,52±0,09	2.34758e-09	0.542857	P-loop-containing-nucleoside-triphosphate-hydrolases-superfamily-protein
AT5G66490	chr5_26547716	cis	-0,98±0,16	2.36647e-09	0.0785714
AT5G59210	chr5_23893941	cis	-0,71±0,12	2.38914e-09	0.15	myosin-heavy-chain-related
AT2G22980	chr2_9779362	cis	-0,53±0,09	2.41615e-09	0.457143	serine-carboxypeptidase-like-13
AT1G71920	chr4_11121261	trans	0,87±0,15	2.44789e-09	0.107143	HISTIDINE-BIOSYNTHESIS-6B
AT2G18990	chr2_8235442	cis	0,64±0,11	2.47522e-09	0.178571	thioredoxin-domain-containing-protein-9-homolog
AT3G62400	chr3_23089676	cis	-0,69±0,11	2.47596e-09	0.15
AT3G18535	chr3_6375145	cis	0,69±0,12	2.48182e-09	0.171429	tubulin-tyrosine-ligases
AT1G61230	chr1_22577460	cis	0,54±0,09	2.48248e-09	0.314286	Mannose-binding-lectin-superfamily-protein
AT1G20490	chr1_7098732	cis	-0,85±0,14	2.50134e-09	0.114286	AMP-dependent-synthetase-and-ligase-family-protein
AT1G69430	chr1_26098393	cis	-0,53±0,09	2.51778e-09	0.4
AT2G43190	chr2_17956198	cis	0,89±0,15	2.56404e-09	0.1	ribonuclease-P-family-protein
AT3G52072	chr3_19311464	cis	0,83±0,14	2.56556e-09	0.107143	other-RNA
AT3G07570	chr3_2420114	cis	0,58±0,1	2.60377e-09	0.314286	Cytochrome-b561/ferric-reductase-transmembrane-with-DOMON-related-domain
AT3G21300	chr3_7498122	cis	0,87±0,15	2.61382e-09	0.0928571	RNA-methyltransferase-family-protein
AT1G69750	chr1_26228492	cis	-0,73±0,12	2.62911e-09	0.15	cytochrome-c-oxidase-19-2
AT2G32430	chr2_13770653	cis	-0,58±0,1	2.62969e-09	0.271429	Galactosyltransferase-family-protein
AT1G59950	chr1_22070099	cis	-0,54±0,09	2.64255e-09	0.321429	NAD(P)-linked-oxidoreductase-superfamily-protein
AT4G13460	chr4_7823970	cis	0,57±0,1	2.6683e-09	0.271429	SU(VAR)3-9-homolog-9
AT4G14610	chr4_8383533	cis	0,73±0,12	2.69356e-09	0.307143
AT1G27190	chr1_9448006	cis	-0,52±0,09	2.69694e-09	0.514286	Leucine-rich-repeat-protein-kinase-family-protein
AT5G20720	chr5_7017067	cis	0,77±0,13	2.70245e-09	0.142857	chaperonin-20
AT4G04293	chr4_2078441	cis	-0,91±0,15	2.71784e-09	0.107143	transposable-element-gene
AT4G31100	chr4_15116617	cis	0,63±0,11	2.71918e-09	0.192857	wall-associated-kinase,-putative
AT4G24026	chr4_12486594	cis	-0,63±0,11	2.73937e-09	0.242857
AT4G18593	chr4_10238041	cis	0,5±0,08	2.76187e-09	0.428571	dual-specificity-protein-phosphatase-related
AT4G18220	chr4_10086984	cis	-0,51±0,09	2.7752e-09	0.442857	Drug/metabolite-transporter-superfamily-protein
AT1G10865	chr1_3614901	cis	0,51±0,09	2.79949e-09	0.507143
AT2G22140	chr2_9400342	cis	0,66±0,11	2.80283e-09	0.192857	essential-meiotic-endonuclease-1B
AT5G40290	chr5_16093847	cis	0,54±0,09	2.82586e-09	0.314286	HD-domain-containing-metal-dependent-phosphohydrolase-family-protein
AT4G35520	chr4_16865237	cis	0,53±0,09	2.84139e-09	0.4	MUTL-protein-homolog-3
AT3G10530	chr3_3285914	cis	0,81±0,14	2.84744e-09	0.142857	Transducin/WD40-repeat-like-superfamily-protein
AT1G16210	chr1_5586883	cis	-0,83±0,14	2.85699e-09	0.135714
AT4G11830	chr4_7126483	cis	-0,7±0,12	2.86168e-09	0.15	phospholipase-D-gamma-2
AT1G61990	chr1_22910904	cis	0,74±0,12	2.87316e-09	0.135714	Mitochondrial-transcription-termination-factor-family-protein
AT2G27650	chr2_11794485	cis	-0,5±0,08	2.87486e-09	0.507143	Ubiquitin-carboxyl-terminal-hydrolase-related-protein
AT4G38170	chr4_17904846	cis	-0,52±0,09	2.90175e-09	0.342857	FAR1-related-sequence-9
AT2G31141	chr2_13271870	cis	0,67±0,11	2.93148e-09	0.185714
AT1G69680	chr1_26203727	cis	0,97±0,16	2.93756e-09	0.0714286	Mog1/PsbP/DUF1795-like-photosystem-II-reaction-center-PsbP-family-protein
AT1G74290	chr1_27934467	cis	-0,82±0,14	2.95076e-09	0.107143	alpha/beta-Hydrolases-superfamily-protein
AT1G76050	chr1_28534028	cis	-0,68±0,11	2.95348e-09	0.192857	Pseudouridine-synthase-family-protein
AT2G34585	chr2_14569936	cis	-0,68±0,11	2.97511e-09	0.178571
AT1G69290	chr1_26050455	cis	0,66±0,11	2.99863e-09	0.2	Pentatricopeptide-repeat-(PPR)-superfamily-protein
AT3G47010	chr3_17319204	cis	-0,58±0,1	3.04084e-09	0.35	Glycosyl-hydrolase-family-protein
AT3G25013	chr3_9114019	cis	-0,53±0,09	3.05236e-09	0.328571	Synaptobrevin-family-protein
AT5G36120	chr5_14196522	cis	-0,56±0,09	3.06069e-09	0.45	cofactor-assembly,-complex-C-(B6F)
AT4G16060	chr4_9099903	cis	-0,52±0,09	3.11484e-09	0.5
AT1G15080	chr1_5171876	cis	0,56±0,09	3.11904e-09	0.378571	lipid-phosphate-phosphatase-2
AT2G13100	chr2_5390318	cis	-0,75±0,13	3.14606e-09	0.15	Major-facilitator-superfamily-protein
AT5G02450	chr5_534379	cis	-0,58±0,1	3.16967e-09	0.292857	Ribosomal-protein-L36e-family-protein
AT5G23850	chr5_8038046	cis	-0,87±0,15	3.18174e-09	0.107143	Arabidopsis-thaliana-protein-of-unknown-function-(DUF821)
AT3G46450	chr3_17093682	cis	0,56±0,09	3.23616e-09	0.292857	SEC14-cytosolic-factor-family-protein-/-phosphoglyceride-transfer-family-protein
AT1G61440	chr1_22673235	cis	0,73±0,12	3.23891e-09	0.135714	S-locus-lectin-protein-kinase-family-protein
AT5G47550	chr5_19287775	cis	-0,52±0,09	3.2461e-09	0.378571	Cystatin/monellin-superfamily-protein
AT5G48530	chr5_19668014	cis	-0,53±0,09	3.2536e-09	0.4
AT3G20660	chr3_7219123	cis	0,92±0,16	3.26157e-09	0.0785714	organic-cation/carnitine-transporter4
AT1G07420	chr1_2290662	cis	-0,7±0,12	3.26273e-09	0.164286	sterol-4-alpha-methyl-oxidase-2-1
AT4G14965	chr4_8550431	cis	-0,52±0,09	3.26809e-09	0.5	membrane-associated-progesterone-binding-protein-4
AT2G15050	chr2_6512033	cis	-0,79±0,13	3.27529e-09	0.114286	lipid-transfer-protein
AT2G43745	chr2_18121519	cis	-0,77±0,13	3.28695e-09	0.15
AT2G43535	chr2_18076562	cis	-0,83±0,14	3.29858e-09	0.107143	Scorpion-toxin-like-knottin-superfamily-protein
AT3G27925	chr3_10365435	cis	-0,53±0,09	3.34617e-09	0.4	DegP-protease-1
AT4G03415	chr4_1471041	cis	-0,82±0,14	3.34651e-09	0.128571	Protein-phosphatase-2C-family-protein
AT2G19490	chr3_13440600	trans	0,77±0,13	3.36571e-09	0.128571	recA-DNA-recombination-family-protein
AT1G54260	chr1_20255602	cis	-0,93±0,16	3.37643e-09	0.0928571	winged-helix-DNA-binding-transcription-factor-family-protein
AT1G33480	chr1_12150056	cis	-0,71±0,12	3.39195e-09	0.192857	RING/U-box-superfamily-protein
AT3G55700	chr3_20671176	cis	-0,53±0,09	3.43377e-09	0.385714	UDP-Glycosyltransferase-superfamily-protein
AT3G30875	chr4_4508615	trans	0,6±0,1	3.43768e-09	0.257143
AT5G37000	chr5_14618076	cis	-0,84±0,14	3.45092e-09	0.128571	Exostosin-family-protein
AT3G23610	chr3_8479578	cis	-0,59±0,1	3.46158e-09	0.278571	dual-specificity-protein-phosphatase-1
AT1G31360	chr1_11236608	cis	0,8±0,14	3.50665e-09	0.107143	RECQ-helicase-L2
AT1G35670	chr1_13203648	cis	-0,73±0,12	3.50876e-09	0.128571	calcium-dependent-protein-kinase-2
AT4G01350	chr5_24128930	trans	0,98±0,17	3.52408e-09	0.0785714	Cysteine/Histidine-rich-C1-domain-family-protein
AT1G36622	chr1_13829306	cis	-0,62±0,1	3.52889e-09	0.214286
AT4G13345	chr4_7762558	cis	-0,54±0,09	3.53331e-09	0.371429	Serinc-domain-containing-serine-and-sphingolipid-biosynthesis-protein
AT4G13100	chr4_7638618	cis	-0,55±0,09	3.53594e-09	0.321429	RING/U-box-superfamily-protein
AT5G58595	chr5_23677967	cis	0,6±0,1	3.54364e-09	0.257143	snoRNA
AT1G62010	chr1_22908815	cis	-0,87±0,15	3.54533e-09	0.0928571	Mitochondrial-transcription-termination-factor-family-protein
AT2G44210	chr2_18281511	cis	0,82±0,14	3.55216e-09	0.114286	Protein-of-Unknown-Function-(DUF239)
AT4G00970	chr4_420840	cis	-0,54±0,09	3.55401e-09	0.378571	cysteine-rich-RLK-(RECEPTOR-like-protein-kinase)-41
AT5G10620	chr5_3351841	cis	0,64±0,11	3.56101e-09	0.157143	methyltransferases
AT1G78780	chr1_29615953	cis	0,64±0,11	3.61423e-09	0.185714	pathogenesis-related-family-protein
AT4G34550	chr4_16496186	cis	0,58±0,1	3.67889e-09	0.307143
AT4G22720	chr4_11939573	cis	-0,5±0,09	3.69508e-09	0.457143	Actin-like-ATPase-superfamily-protein
AT1G55720	chr1_20822857	cis	-0,99±0,17	3.77448e-09	0.0785714	cation-exchanger-6
AT3G60950	chr3_22544900	cis	0,67±0,11	3.80872e-09	0.157143	C2-calcium/lipid-binding-endonuclease/exonuclease/phosphatase
AT5G34850	chr5_13108258	cis	-0,53±0,09	3.84463e-09	0.45	purple-acid-phosphatase-26
AT5G04320	chr5_1212665	cis	-0,51±0,09	3.85322e-09	0.392857	Shugoshin-C-terminus
AT1G66700	chr1_24876630	cis	0,48±0,08	3.85687e-09	0.328571	S-adenosyl-L-methionine-dependent-methyltransferases-superfamily-protein
AT4G01460	chr4_616803	cis	0,53±0,09	3.86319e-09	0.435714	basic-helix-loop-helix-(bHLH)-DNA-binding-superfamily-protein
AT5G62575	chr5_25117753	cis	-0,58±0,1	3.8711e-09	0.264286
AT1G65590	chr1_24387301	cis	-0,63±0,11	3.87644e-09	0.221429	beta-hexosaminidase-3
AT5G04710	chr5_1360240	cis	0,71±0,12	3.95446e-09	0.164286	Zn-dependent-exopeptidases-superfamily-protein
AT2G43500	chr2_18060212	cis	0,58±0,1	3.95794e-09	0.25	Plant-regulator-RWP-RK-family-protein
AT3G48650	chr3_18028229	cis	-0,91±0,16	3.96496e-09	0.107143
AT2G24650	chr2_10466568	cis	0,52±0,09	3.96745e-09	0.4	DNA-binding;DNA-binding;sequence-specific-DNA-binding-transcription-factors
AT5G42690	chr5_17120893	cis	-0,63±0,11	3.9914e-09	0.178571	Protein-of-unknown-function,-DUF547
AT3G26922	chr3_9925133	cis	0,52±0,09	4.00568e-09	0.428571	F-box/RNI-like-superfamily-protein
AT1G70985	chr1_26766121	cis	0,59±0,1	4.01982e-09	0.35	hydroxyproline-rich-glycoprotein-family-protein
AT1G52910	chr1_19695673	cis	0,62±0,11	4.05748e-09	0.207143	Protein-of-unknown-function-(DUF1218)
AT3G15260	chr3_5127140	cis	-0,91±0,15	4.06213e-09	0.1	Protein-phosphatase-2C-family-protein
AT4G19010	chr4_10413907	cis	-0,51±0,09	4.08868e-09	0.542857	AMP-dependent-synthetase-and-ligase-family-protein
AT4G13120	chr4_7646168	cis	-0,96±0,16	4.11597e-09	0.0785714	transposable-element-gene
AT4G01860	chr4_817109	cis	-0,58±0,1	4.17713e-09	0.278571	Transducin-family-protein-/-WD-40-repeat-family-protein
AT2G21260	chr2_9106508	cis	-0,57±0,1	4.20953e-09	0.285714	NAD(P)-linked-oxidoreductase-superfamily-protein
AT2G24680	chr2_10497318	cis	0,79±0,14	4.21181e-09	0.114286	transcriptional-factor-B3-family-protein
AT1G74180	chr1_27900760	cis	-0,7±0,12	4.22659e-09	0.15	receptor-like-protein-14
AT5G28080	chr5_10117026	cis	0,6±0,1	4.22988e-09	0.257143	Protein-kinase-superfamily-protein
AT1G02850	chr1_628630	cis	0,61±0,1	4.25301e-09	0.257143	beta-glucosidase-11
AT5G56130	chr5_22722445	cis	-0,54±0,09	4.31873e-09	0.292857	Transducin/WD40-repeat-like-superfamily-protein
AT1G06640	chr1_2051561	cis	-0,75±0,13	4.37408e-09	0.121429	2-oxoglutarate-(2OG)-and-Fe(II)-dependent-oxygenase-superfamily-protein
AT2G34840	chr2_14700261	cis	-0,89±0,15	4.39939e-09	0.1	Coatomer-epsilon-subunit
AT5G53830	chr5_21857638	cis	-0,57±0,1	4.40643e-09	0.271429	VQ-motif-containing-protein
AT4G27060	chr4_13571868	cis	0,58±0,1	4.43701e-09	0.264286	ARM-repeat-superfamily-protein
AT1G50500	chr1_18716339	cis	0,51±0,09	4.44699e-09	0.457143	Membrane-trafficking-VPS53-family-protein
AT4G27070	chr1_11506651	trans	0,66±0,11	4.47118e-09	0.214286	tryptophan-synthase-beta-subunit-2
AT2G35075	chr2_14776040	cis	0,54±0,09	4.47152e-09	0.335714
AT4G11410	chr4_6946044	cis	0,82±0,14	4.47753e-09	0.107143	NAD(P)-binding-Rossmann-fold-superfamily-protein
AT3G50100	chr3_18578397	cis	0,88±0,15	4.49108e-09	0.0928571	small-RNA-degrading-nuclease-1
AT5G43330	chr5_17391678	cis	0,58±0,1	4.49343e-09	0.25	Lactate/malate-dehydrogenase-family-protein
AT2G24040	chr2_10225798	cis	0,63±0,11	4.56496e-09	0.271429	Low-temperature-and-salt-responsive-protein-family
AT1G63390	chr1_23493092	cis	-0,5±0,09	4.58548e-09	0.45	FAD/NAD(P)-binding-oxidoreductase-family-protein
AT2G06510	chr2_2336551	trans	01,07±0,18	4.58938e-09	0.1	replication-protein-A-1A
AT2G37050	chr2_15566680	cis	0,55±0,09	4.58947e-09	0.328571	Leucine-rich-repeat-protein-kinase-family-protein
AT5G39940	chr5_15987774	cis	-0,74±0,13	4.59307e-09	0.121429	FAD/NAD(P)-binding-oxidoreductase-family-protein
AT5G27220	chr5_9580241	cis	-0,57±0,1	4.61606e-09	0.257143	Frigida-like-protein
AT3G32920	chr1_10156018	trans	0,9±0,15	4.62677e-09	0.1	P-loop-containing-nucleoside-triphosphate-hydrolases-superfamily-protein
AT1G60000	chr1_22094609	cis	-0,86±0,15	4.64067e-09	0.0928571	RNA-binding-(RRM/RBD/RNP-motifs)-family-protein
AT5G23950	chr5_8082568	cis	0,57±0,1	4.65379e-09	0.557143	Calcium-dependent-lipid-binding-(CaLB-domain)-family-protein
AT1G17790	chr1_6122391	cis	-0,73±0,12	4.65673e-09	0.135714	DNA-binding-bromodomain-containing-protein
AT1G67440	chr1_25265828	cis	0,5±0,09	4.67661e-09	0.492857	Minichromosome-maintenance-(MCM2/3/5)-family-protein
AT5G48480	chr5_19664194	cis	0,53±0,09	4.67753e-09	0.385714	Lactoylglutathione-lyase-/-glyoxalase-I-family-protein
AT5G46260	chr5_18853814	trans	0,88±0,15	4.69919e-09	0.0857143	disease-resistance-protein-(TIR-NBS-LRR-class)-family
AT5G27860	chr5_9874674	cis	0,71±0,12	4.7429e-09	0.164286
AT1G62305	chr1_23026723	cis	-0,66±0,11	4.7451e-09	0.185714	Core-2/I-branching-beta-1,6-N-acetylglucosaminyltransferase-family-protein
AT2G43950	chr3_17419622	trans	0,54±0,09	4.74663e-09	0.314286	chloroplast-outer-envelope-protein-37
AT4G13660	chr4_7943892	cis	01,06±0,18	4.74963e-09	0.0571429	pinoresinol-reductase-2
AT1G51830	chr5_24043295	trans	0,5±0,09	4.7548e-09	0.442857	Leucine-rich-repeat-protein-kinase-family-protein
AT2G46490	chr2_19078005	cis	-0,5±0,09	4.75808e-09	0.464286
AT5G01040	chr5_33234	cis	-0,63±0,11	4.87769e-09	0.192857	laccase-8
AT2G29160	chr2_12504339	cis	0,71±0,12	4.87772e-09	0.15
AT3G25900	chr3_9480243	cis	0,66±0,11	4.89187e-09	0.192857	Homocysteine-S-methyltransferase-family-protein
AT4G27060	chr1_11506730	trans	0,63±0,11	4.89782e-09	0.235714	ARM-repeat-superfamily-protein
AT1G62040	chr1_22932927	cis	0,52±0,09	4.9123e-09	0.664286	Ubiquitin-like-superfamily-protein
AT4G19380	chr4_10573108	cis	0,5±0,09	4.91835e-09	0.392857	Long-chain-fatty-alcohol-dehydrogenase-family-protein
AT5G09840	chr5_3058074	cis	0,55±0,09	4.96676e-09	0.414286	Putative-endonuclease-or-glycosyl-hydrolase
AT3G51880	chr3_19248505	cis	-0,57±0,1	5.02847e-09	0.278571	high-mobility-group-B1
AT3G23480	chr3_8431540	cis	0,71±0,12	5.03157e-09	0.171429	Cyclopropane-fatty-acyl-phospholipid-synthase
AT3G13845	chr3_4559312	cis	0,51±0,09	5.03837e-09	0.371429
AT3G05230	chr3_1492253	cis	0,5±0,09	5.06148e-09	0.435714	Signal-peptidase-subunit
AT5G14680	chr1_3359097	trans	-0,62±0,11	5.0987e-09	0.214286	Adenine-nucleotide-alpha-hydrolases-like-superfamily-protein
AT1G16635	chr1_5686292	cis	-0,51±0,09	5.13715e-09	0.557143
AT3G53370	chr3_19779802	cis	0,53±0,09	5.14375e-09	0.542857	S1FA-like-DNA-binding-protein
AT2G12550	chr2_5118537	cis	0,54±0,09	5.18467e-09	0.507143	ubiquitin-associated-(UBA)/TS-N-domain-containing-protein
AT1G16340	chr1_5521223	trans	-0,91±0,16	5.20527e-09	0.0857143	Aldolase-superfamily-protein
AT1G52710	chr1_19639432	cis	-0,98±0,17	5.26405e-09	0.0714286	Rubredoxin-like-superfamily-protein
AT3G57990	chr3_21470658	cis	-0,53±0,09	5.26648e-09	0.507143
AT5G43725	chr5_17560200	cis	0,54±0,09	5.29185e-09	0.328571	other-RNA
AT3G17250	chr3_5894722	cis	0,72±0,12	5.2954e-09	0.135714	Protein-phosphatase-2C-family-protein
AT3G23110	chr3_8227670	cis	0,61±0,1	5.35875e-09	0.2	receptor-like-protein-37
AT2G26980	chr2_11518603	cis	0,61±0,11	5.40122e-09	0.235714	CBL-interacting-protein-kinase-3
AT4G04830	chr4_2445653	cis	-0,61±0,11	5.43114e-09	0.292857	methionine-sulfoxide-reductase-B5
AT4G07825	chr4_3274080	trans	0,61±0,1	5.45825e-09	0.271429
AT3G50845	chr3_18901574	cis	-0,52±0,09	5.46459e-09	0.421429	Protein-of-unknown-function-(DUF59)
AT2G02240	chr2_593420	cis	0,51±0,09	5.54657e-09	0.385714	F-box-family-protein
AT3G17590	chr3_6019674	cis	-01,18±0,2	5.5479e-09	0.0642857	transcription-regulatory-protein-SNF5,-putative-(BSH)
AT1G13270	chr1_4544969	cis	0,59±0,1	5.61617e-09	0.271429	methionine-aminopeptidase-1B
AT5G38840	chr5_15547507	cis	0,51±0,09	5.64514e-09	0.435714	SMAD/FHA-domain-containing-protein-
AT5G39710	chr5_15895781	cis	0,63±0,11	5.68118e-09	0.221429	Tetratricopeptide-repeat-(TPR)-like-superfamily-protein
AT2G14835	chr2_6381561	cis	0,5±0,09	5.68309e-09	0.55	RING/U-box-superfamily-protein
AT5G25450	chr5_8855080	cis	0,77±0,13	5.68621e-09	0.121429	Cytochrome-bd-ubiquinol-oxidase,-14kDa-subunit
AT3G01790	chr3_260335	cis	0,87±0,15	5.73194e-09	0.0928571	Ribosomal-protein-L13-family-protein
AT3G26150	chr3_9567178	cis	0,55±0,09	5.73927e-09	0.342857	cytochrome-P450,-family-71,-subfamily-B,-polypeptide-16
AT1G15880	chr1_5459026	cis	0,87±0,15	5.7786e-09	0.0857143	golgi-snare-11
AT1G14490	chr1_4959533	cis	-0,52±0,09	5.79657e-09	0.421429	Predicted-AT-hook-DNA-binding-family-protein
AT3G23470	chr3_8431540	cis	0,72±0,12	5.80662e-09	0.171429	Cyclopropane-fatty-acyl-phospholipid-synthase
AT3G59410	chr3_21950171	cis	0,63±0,11	5.82915e-09	0.214286	protein-kinase-family-protein
AT1G26920	chr1_9328093	cis	0,55±0,1	5.87868e-09	0.328571
AT2G47370	chr2_19443291	cis	-0,52±0,09	5.89314e-09	0.457143	Calcium-dependent-phosphotriesterase-superfamily-protein
AT2G41650	chr2_17359821	cis	-0,52±0,09	5.95888e-09	0.364286
AT1G66540	chr1_24825520	cis	-0,59±0,1	5.99322e-09	0.214286	Cytochrome-P450-superfamily-protein
AT1G25083	chr1_8838392	cis	-0,49±0,08	6.0194e-09	0.485714	Glutamine-amidotransferase-type-1-family-protein
AT1G05550	chr1_1641888	cis	0,54±0,09	6.08536e-09	0.471429	Protein-of-unknown-function-(DUF295)
AT3G61560	chr3_22777968	cis	-0,62±0,11	6.10485e-09	0.242857	Reticulon-family-protein
AT3G60164	chr3_22231957	cis	-0,54±0,09	6.10835e-09	0.5
AT4G02460	chr4_1074131	cis	0,81±0,14	6.12879e-09	0.107143	DNA-mismatch-repair-protein,-putative
AT5G22510	chr5_7476949	cis	-0,55±0,09	6.1347e-09	0.378571	alkaline/neutral-invertase
AT4G13630	chr4_7937315	cis	0,53±0,09	6.16614e-09	0.3	Protein-of-unknown-function,-DUF593
AT3G23100	chr3_8218557	cis	-0,51±0,09	6.21705e-09	0.357143	homolog-of-human-DNA-ligase-iv-binding-protein-XRCC4
AT2G36050	chr2_15138413	cis	0,5±0,09	6.28666e-09	0.5	ovate-family-protein-15
AT3G26070	chr3_9527159	cis	-0,54±0,09	6.29708e-09	0.342857	Plastid-lipid-associated-protein-PAP-/-fibrillin-family-protein
AT1G49930	chr1_18484994	cis	-0,79±0,14	6.34546e-09	0.114286
AT1G64600	chr1_23995767	cis	0,52±0,09	6.35327e-09	0.421429	methyltransferases;copper-ion-binding
AT1G04985	chr1_1418552	cis	-0,86±0,15	6.5384e-09	0.0928571
AT1G63420	chr1_23517242	cis	0,55±0,1	6.5765e-09	0.285714	Arabidopsis-thaliana-protein-of-unknown-function-(DUF821)
AT4G27852	chr4_13869975	cis	-0,88±0,15	6.60574e-09	0.0857143
AT4G36840	chr4_17354710	cis	-0,8±0,14	6.62532e-09	0.107143	Galactose-oxidase/kelch-repeat-superfamily-protein
AT1G76530	chr1_28720156	cis	-0,49±0,08	6.64154e-09	0.45	Auxin-efflux-carrier-family-protein
AT4G12300	chr4_7310109	cis	0,56±0,1	6.66918e-09	0.328571	cytochrome-P450,-family-706,-subfamily-A,-polypeptide-4
AT3G01740	chr3_269343	cis	-0,73±0,13	6.76418e-09	0.15	Mitochondrial-ribosomal-protein-L37
AT5G07880	chr3_10393637	trans	0,5±0,09	6.82694e-09	0.378571	synaptosomal-associated-protein-SNAP25-like-29
AT5G23070	chr5_7645645	trans	0,64±0,11	6.86965e-09	0.25	Thymidine-kinase
AT3G26165	chr3_9571909	cis	0,55±0,09	6.92922e-09	0.307143
AT2G20650	chr2_8909014	cis	0,52±0,09	7.01965e-09	0.4	RING/U-box-superfamily-protein
AT3G21790	chr1_3859014	trans	0,51±0,09	7.02901e-09	0.657143	UDP-Glycosyltransferase-superfamily-protein
AT5G49510	chr5_20080369	cis	-0,79±0,14	7.04256e-09	0.114286	prefoldin-3
AT3G21100	chr1_28105103	trans	0,54±0,09	7.05792e-09	0.292857	RNA-binding-(RRM/RBD/RNP-motifs)-family-protein
AT4G19350	chr4_10562571	cis	-0,56±0,1	7.0877e-09	0.278571	embryo-defective-3006
AT1G78915	chr1_29658052	cis	0,83±0,14	7.09972e-09	0.1	Tetratricopeptide-repeat-(TPR)-like-superfamily-protein
AT1G32910	chr1_11924416	cis	-0,52±0,09	7.10077e-09	0.378571	HXXXD-type-acyl-transferase-family-protein
AT5G14250	chr5_4600661	cis	0,55±0,09	7.14995e-09	0.321429	Proteasome-component-(PCI)-domain-protein
AT1G33140	chr1_12024011	cis	-0,7±0,12	7.17654e-09	0.142857	Ribosomal-protein-L6-family
AT5G19350	chr5_6519290	cis	0,53±0,09	7.20441e-09	0.478571	RNA-binding-(RRM/RBD/RNP-motifs)-family-protein
AT5G44730	chr5_18046985	cis	0,53±0,09	7.27564e-09	0.364286	Haloacid-dehalogenase-like-hydrolase-(HAD)-superfamily-protein
AT4G02725	chr4_1220128	cis	0,62±0,11	7.28019e-09	0.221429
AT1G26900	chr1_9322541	cis	-0,52±0,09	7.29589e-09	0.407143	Pentatricopeptide-repeat-(PPR)-superfamily-protein
AT2G37370	chr2_15679136	cis	0,55±0,09	7.32627e-09	0.5
AT2G38370	chr2_16068570	cis	-0,8±0,14	7.38482e-09	0.121429	Plant-protein-of-unknown-function-(DUF827)
AT2G25350	chr2_10797830	cis	-0,59±0,1	7.38719e-09	0.378571	Phox-(PX)-domain-containing-protein
AT2G34790	chr2_14679048	cis	-0,5±0,09	7.38737e-09	0.421429	FAD-binding-Berberine-family-protein
AT3G08885	chr3_2704556	cis	0,86±0,15	7.42017e-09	0.1
AT5G45400	chr5_18398980	cis	0,71±0,12	7.51387e-09	0.15	Replication-factor-A-protein-1-related
AT1G30835	chr1_10964549	cis	-0,54±0,09	7.51808e-09	0.342857	transposable-element-gene
AT1G24880	chr1_8842441	trans	0,83±0,14	7.54736e-09	0.121429	UDP-3-O-acyl-N-acetylglycosamine-deacetylase-family-protein
AT4G37210	chr4_17514967	cis	-0,56±0,1	7.57839e-09	0.35	Tetratricopeptide-repeat-(TPR)-like-superfamily-protein
AT5G41240	chr5_16501243	cis	0,66±0,11	7.58374e-09	0.278571	glutathione-S-transferase-THETA-2
AT1G33970	chr1_12350213	cis	-0,51±0,09	7.6828e-09	0.342857	P-loop-containing-nucleoside-triphosphate-hydrolases-superfamily-protein
AT4G14103	chr4_8148790	cis	0,57±0,1	7.6997e-09	0.285714	F-box/RNI-like-superfamily-protein
AT2G21800	chr2_9293627	cis	0,9±0,16	7.74109e-09	0.0857143	essential-meiotic-endonuclease-1A
AT1G64350	chr1_23881942	cis	0,53±0,09	7.77889e-09	0.464286	Transducin/WD40-repeat-like-superfamily-protein
AT2G41660	chr2_17409805	cis	0,61±0,11	7.79299e-09	0.207143	Protein-of-unknown-function,-DUF617
AT1G74240	chr1_27917198	cis	0,55±0,1	7.81994e-09	0.278571	Mitochondrial-substrate-carrier-family-protein
AT1G23850	chr1_8426708	cis	-0,67±0,12	7.84434e-09	0.185714
AT5G59250	chr5_23903147	cis	0,8±0,14	7.84662e-09	0.107143	Major-facilitator-superfamily-protein
AT5G04880	chr5_1456665	cis	-0,94±0,16	7.86389e-09	0.0714286
AT3G54460	chr3_20182082	cis	0,85±0,15	7.86893e-09	0.0785714	SNF2-domain-containing-protein-/-helicase-domain-containing-protein-/-F-box-family-protein
AT3G11210	chr3_3512810	cis	-0,55±0,1	7.86927e-09	0.257143	SGNH-hydrolase-type-esterase-superfamily-protein
AT2G25310	chr2_10777579	cis	0,58±0,1	7.91096e-09	0.292857	Protein-of-unknown-function-(DUF2012)
AT1G31910	chr5_11642972	trans	-0,54±0,09	7.98499e-09	0.421429	GHMP-kinase-family-protein
AT2G25355	chr2_10801269	cis	0,59±0,1	8.03781e-09	0.414286	PNAS-3-related
AT3G28300	chr3_10561937	cis	0,82±0,14	8.05778e-09	0.114286	Protein-of-unknown-function-(DUF677)
AT1G47840	chr1_17618965	cis	0,57±0,1	8.09749e-09	0.242857	hexokinase-3
AT5G18840	chr5_6282597	cis	-0,69±0,12	8.11297e-09	0.164286	Major-facilitator-superfamily-protein
AT3G47390	chr3_17461680	cis	-0,51±0,09	8.1774e-09	0.371429	cytidine/deoxycytidylate-deaminase-family-protein
AT2G30230	chr2_12892570	cis	0,53±0,09	8.17762e-09	0.314286
AT2G25510	chr1_2030563	trans	-0,62±0,11	8.2248e-09	0.207143
AT3G32920	chr1_11308596	trans	0,84±0,15	8.23314e-09	0.1	P-loop-containing-nucleoside-triphosphate-hydrolases-superfamily-protein
AT4G09432	chr4_5932389	cis	-0,71±0,12	8.40665e-09	0.157143
AT1G12200	chr1_4135556	cis	0,71±0,12	8.44473e-09	0.171429	Flavin-binding-monooxygenase-family-protein
AT2G01720	chr4_613562	trans	-0,73±0,13	8.49465e-09	0.142857	Ribophorin-I
AT5G18060	chr5_5978226	cis	0,56±0,1	8.5384e-09	0.278571	SAUR-like-auxin-responsive-protein-family-
AT4G37270	chr4_17552077	cis	0,54±0,09	8.57338e-09	0.314286	heavy-metal-atpase-1
AT3G26800	chr2_10613173	trans	-0,6±0,1	8.63464e-09	0.178571
AT1G13580	chr1_4646940	cis	-0,6±0,1	8.68542e-09	0.25	LAG1-longevity-assurance-homolog-3
AT3G59330	chr3_21917869	cis	-0,64±0,11	8.69615e-09	0.171429	Eukaryotic-protein-of-unknown-function-(DUF914)
AT2G35160	chr2_14822819	cis	-0,59±0,1	8.70092e-09	0.285714	SU(VAR)3-9-homolog-5
AT4G31877	chr4_15415403	cis	-0,53±0,09	8.73807e-09	0.321429	MIR156C;-miRNA
AT1G23900	chr1_8442838	cis	0,52±0,09	8.84191e-09	0.571429	gamma-adaptin-1
AT5G38780	chr5_15550869	cis	0,57±0,1	8.92952e-09	0.25	S-adenosyl-L-methionine-dependent-methyltransferases-superfamily-protein
AT5G45460	chr5_18423609	cis	0,77±0,13	8.93777e-09	0.114286
AT1G25145	chr1_8842441	cis	0,77±0,13	9.01112e-09	0.121429	UDP-3-O-acyl-N-acetylglycosamine-deacetylase-family-protein
AT1G55890	chr1_20897112	cis	0,53±0,09	9.01742e-09	0.45	Tetratricopeptide-repeat-(TPR)-like-superfamily-protein
AT5G58130	chr5_23506858	cis	-0,68±0,12	9.04985e-09	0.157143	RNA-binding-(RRM/RBD/RNP-motifs)-family-protein
AT3G03520	chr3_840539	cis	0,6±0,1	9.07419e-09	0.3	non-specific-phospholipase-C3
AT2G29300	chr2_12586091	cis	-0,83±0,14	9.08271e-09	0.0928571	NAD(P)-binding-Rossmann-fold-superfamily-protein
AT5G66130	chr5_26430031	cis	0,72±0,13	9.10067e-09	0.135714	RADIATION-SENSITIVE-17
AT4G22470	chr4_11846652	cis	-0,52±0,09	9.11823e-09	0.278571	protease-inhibitor/seed-storage/lipid-transfer-protein-(LTP)-family-protein
AT2G26220	chr2_11169276	cis	0,57±0,1	9.12938e-09	0.314286
AT5G42470	chr5_16978784	cis	0,59±0,1	9.15537e-09	0.221429
AT3G03560	chr3_872072	cis	-0,49±0,09	9.26427e-09	0.371429
AT2G33600	chr2_14226753	cis	-0,97±0,17	9.28255e-09	0.0714286	NAD(P)-binding-Rossmann-fold-superfamily-protein
AT1G16160	chr1_5538867	cis	0,61±0,11	9.286e-09	0.2	wall-associated-kinase-like-5
AT4G02405	chr4_1059368	cis	-0,85±0,15	9.34822e-09	0.0857143	S-adenosyl-L-methionine-dependent-methyltransferases-superfamily-protein
AT2G30460	chr2_12978858	cis	-0,57±0,1	9.35688e-09	0.342857	Nucleotide/sugar-transporter-family-protein
AT1G73670	chr1_27699959	cis	-0,94±0,16	9.43534e-09	0.0714286	MAP-kinase-15
AT1G09500	chr1_3067045	cis	-0,79±0,14	9.44163e-09	0.121429	NAD(P)-binding-Rossmann-fold-superfamily-protein
AT2G24190	chr2_10283196	cis	-0,48±0,08	9.47217e-09	0.5	NAD(P)-binding-Rossmann-fold-superfamily-protein
AT5G23980	chr5_8104296	cis	0,77±0,13	9.49747e-09	0.121429	ferric-reduction-oxidase-4
AT5G01450	chr1_22594423	trans	0,62±0,11	9.54596e-09	0.185714	RING/U-box-superfamily-protein
AT1G26440	chr1_9148650	cis	-0,53±0,09	9.62169e-09	0.314286	ureide-permease-5
AT5G05430	chr5_1594615	cis	-0,54±0,09	9.64355e-09	0.328571	RNA-binding-protein
AT3G50420	chr3_18713181	cis	0,53±0,09	9.67213e-09	0.385714	Pentatricopeptide-repeat-(PPR)-superfamily-protein
AT1G72920	chr1_27444328	cis	0,49±0,09	9.82848e-09	0.435714	Toll-Interleukin-Resistance-(TIR)-domain-family-protein
AT1G53320	chr1_19889747	cis	-0,75±0,13	9.8446e-09	0.121429	tubby-like-protein-7
AT5G67540	chr5_26919119	cis	0,75±0,13	9.87312e-09	0.121429	Arabinanase/levansucrase/invertase
AT1G16900	chr1_5780205	cis	0,95±0,17	9.99316e-09	0.1	Alg9-like-mannosyltransferase-family
AT1G73490	chr1_27639200	cis	-0,88±0,15	1.00296e-08	0.0857143	RNA-binding-(RRM/RBD/RNP-motifs)-family-protein
AT1G11880	chr1_4009452	cis	-0,56±0,1	1.00339e-08	0.271429	transferases,-transferring-hexosyl-groups
AT1G25098	chr1_8842441	cis	0,81±0,14	1.00378e-08	0.121429	other-RNA
AT3G16390	chr3_5583592	cis	0,94±0,16	1.00507e-08	0.0785714	nitrile-specifier-protein-3
AT1G12600	chr1_4273340	cis	0,85±0,15	1.01757e-08	0.1	UDP-N-acetylglucosamine-(UAA)-transporter-family
AT5G15520	chr5_5034307	cis	0,54±0,09	1.02301e-08	0.4	Ribosomal-protein-S19e-family-protein
AT5G24330	chr3_9639176	trans	0,66±0,12	1.02315e-08	0.15	ARABIDOPSIS-TRITHORAX-RELATED-PROTEIN-6
AT1G65420	chr1_23055533	trans	-0,77±0,13	1.03309e-08	0.114286	Protein-of-unknown-function-(DUF565)
AT5G06060	chr5_1817325	cis	-0,83±0,14	1.03335e-08	0.1	NAD(P)-binding-Rossmann-fold-superfamily-protein
AT1G68110	chr1_25525707	cis	-0,56±0,1	1.06445e-08	0.2	ENTH/ANTH/VHS-superfamily-protein
AT3G18530	chr3_6375145	cis	0,67±0,12	1.06534e-08	0.171429	ARM-repeat-superfamily-protein
AT3G55530	chr3_20593930	cis	0,79±0,14	1.07562e-08	0.114286	RING/U-box-superfamily-protein
AT4G11460	chr4_6964866	cis	0,53±0,09	1.07836e-08	0.314286	cysteine-rich-RLK-(RECEPTOR-like-protein-kinase)-30
AT1G63120	chr1_18905855	trans	0,87±0,15	1.08212e-08	0.0857143	RHOMBOID-like-2
AT5G11540	chr3_3555309	trans	-0,65±0,11	1.08857e-08	0.15	D-arabinono-1,4-lactone-oxidase-family-protein
AT1G17270	chr1_5905175	cis	0,84±0,15	1.09994e-08	0.0928571	O-fucosyltransferase-family-protein
AT5G66480	chr5_26547716	cis	-0,88±0,15	1.10386e-08	0.0785714
AT5G13970	chr5_4489231	cis	0,93±0,16	1.12546e-08	0.0785714
AT3G46060	chr3_16918799	cis	-0,5±0,09	1.12648e-08	0.442857	RAB-GTPase-homolog-8A
AT4G03440	chr4_1514386	cis	-0,58±0,1	1.13404e-08	0.278571	Ankyrin-repeat-family-protein
AT5G27010	chr5_9500086	cis	0,58±0,1	1.14166e-08	0.285714	ARM-repeat-superfamily-protein
AT3G49220	chr5_13313436	trans	0,6±0,11	1.15202e-08	0.207143	Plant-invertase/pectin-methylesterase-inhibitor-superfamily
AT1G17860	chr1_6140944	cis	0,57±0,1	1.15657e-08	0.278571	Kunitz-family-trypsin-and-protease-inhibitor-protein
AT4G34660	chr4_16551820	cis	-0,61±0,11	1.15763e-08	0.35	SH3-domain-containing-protein
AT3G20310	chr3_7087448	cis	-0,56±0,1	1.16941e-08	0.264286	ethylene-response-factor-7
AT3G25020	chr3_9119626	cis	-0,54±0,09	1.18342e-08	0.614286	receptor-like-protein-42
AT3G62860	chr3_23240879	cis	0,62±0,11	1.1854e-08	0.221429	alpha/beta-Hydrolases-superfamily-protein
AT3G57200	chr3_21169754	cis	-0,94±0,17	1.19005e-08	0.0714286
AT1G20160	chr1_6993390	cis	-0,63±0,11	1.19323e-08	0.192857	Subtilisin-like-serine-endopeptidase-family-protein
AT2G47500	chr2_19475452	cis	0,88±0,15	1.19327e-08	0.0857143	P-loop-nucleoside-triphosphate-hydrolases-superfamily-protein-with-CH-(Calponin-Homology)-domain
AT1G24265	chr1_8600456	cis	0,52±0,09	1.20072e-08	0.321429	Protein-of-unknown-function-(DUF1664)
AT5G23330	chr5_7855094	cis	-0,62±0,11	1.2116e-08	0.235714	Nucleotidylyl-transferase-superfamily-protein
AT5G19750	chr5_6673627	cis	0,77±0,14	1.21678e-08	0.121429	Peroxisomal-membrane-22-kDa-(Mpv17/PMP22)-family-protein
AT1G10990	chr1_3633414	cis	-0,94±0,17	1.22129e-08	0.0714286
AT5G05350	chr5_1585297	cis	0,5±0,09	1.22317e-08	0.478571	PLAC8-family-protein
AT1G78450	chr1_29513534	cis	-0,58±0,1	1.22628e-08	0.242857	SOUL-heme-binding-family-protein
AT2G39750	chr3_10273905	trans	-0,64±0,11	1.22766e-08	0.171429	S-adenosyl-L-methionine-dependent-methyltransferases-superfamily-protein
AT1G71040	chr1_26800400	cis	-0,53±0,09	1.23319e-08	0.3	Cupredoxin-superfamily-protein
AT3G25220	chr3_9183287	cis	-0,61±0,11	1.2412e-08	0.2	FK506-binding-protein-15-kD-1
AT4G37925	chr4_17830243	cis	0,62±0,11	1.24453e-08	0.235714	subunit-NDH-M-of-NAD(P)H:plastoquinone-dehydrogenase-complex
AT1G52700	chr1_19608287	cis	0,77±0,14	1.24999e-08	0.114286	alpha/beta-Hydrolases-superfamily-protein
AT3G24300	chr3_873521	trans	0,54±0,1	1.25857e-08	0.257143	ammonium-transporter-1;3
AT2G38430	chr2_16094147	cis	-0,58±0,1	1.26989e-08	0.278571
AT2G33240	chr2_14097649	cis	-0,58±0,1	1.27616e-08	0.228571	myosin-XI-D
AT3G32920	chr2_3105959	trans	0,82±0,14	1.27619e-08	0.114286	P-loop-containing-nucleoside-triphosphate-hydrolases-superfamily-protein
AT3G16710	chr3_5690265	cis	-0,61±0,11	1.28144e-08	0.214286	Pentatricopeptide-repeat-(PPR)-superfamily-protein
AT4G33360	chr4_16069056	cis	-0,79±0,14	1.29305e-08	0.128571	NAD(P)-binding-Rossmann-fold-superfamily-protein
AT5G20810	chr5_7044231	cis	-0,75±0,13	1.29401e-08	0.142857	SAUR-like-auxin-responsive-protein-family-
AT1G47578	chr1_17484722	cis	0,6±0,11	1.2992e-08	0.207143	Biotin/lipoate-A/B-protein-ligase-family
AT2G39850	chr2_16630326	cis	-0,75±0,13	1.30081e-08	0.135714	Subtilisin-like-serine-endopeptidase-family-protein
AT4G26570	chr4_13404089	cis	-0,69±0,12	1.30125e-08	0.142857	calcineurin-B-like-3
AT3G27470	chr3_10163601	cis	-0,55±0,1	1.30807e-08	0.292857	Protein-of-unknown-function-(DUF707)
AT5G41150	chr5_16469400	cis	-0,6±0,1	1.31626e-08	0.25	Restriction-endonuclease,-type-II-like-superfamily-protein
AT2G03710	chr2_1127824	cis	0,82±0,14	1.32356e-08	0.107143	K-box-region-and-MADS-box-transcription-factor-family-protein-
AT1G72190	chr1_27168598	cis	-0,65±0,11	1.32662e-08	0.164286	D-isomer-specific-2-hydroxyacid-dehydrogenase-family-protein
AT5G47800	chr5_19354265	cis	-0,48±0,08	1.32762e-08	0.414286	Phototropic-responsive-NPH3-family-protein
AT2G39890	chr2_16652965	cis	0,73±0,13	1.34418e-08	0.185714	proline-transporter-1
AT1G09920	chr1_3215190	cis	0,57±0,1	1.34776e-08	0.285714	TRAF-type-zinc-finger-related
AT1G10330	chr1_3393212	cis	0,83±0,15	1.35419e-08	0.1	Tetratricopeptide-repeat-(TPR)-like-superfamily-protein
AT4G14548	chr4_8348045	cis	-0,92±0,16	1.35473e-08	0.0642857	other-RNA
AT1G54040	chr1_20170832	cis	-0,73±0,13	1.3706e-08	0.157143	epithiospecifier-protein
AT1G50575	chr1_18726991	cis	0,62±0,11	1.37084e-08	0.171429	Putative-lysine-decarboxylase-family-protein
AT2G24440	chr2_10391465	cis	0,54±0,09	1.37099e-08	0.342857	selenium-binding
AT3G13640	chr3_4461578	cis	0,78±0,14	1.37334e-08	0.107143	RNAse-l-inhibitor-protein-1
AT4G01200	chr4_506690	cis	0,54±0,1	1.37502e-08	0.535714	Calcium-dependent-lipid-binding-(CaLB-domain)-family-protein
AT1G15210	chr1_5234896	cis	-0,72±0,13	1.38275e-08	0.142857	pleiotropic-drug-resistance-7
AT3G20420	chr3_7119760	cis	0,57±0,1	1.38854e-08	0.228571	RNAse-THREE-like-protein-2
AT1G60630	chr1_22341230	cis	0,49±0,09	1.39829e-08	0.407143	Leucine-rich-repeat-protein-kinase-family-protein
AT4G05130	chr4_2639087	cis	-0,81±0,14	1.40084e-08	0.1	equilibrative-nucleoside-transporter-4
AT1G07020	chr1_16973461	trans	-0,64±0,11	1.40452e-08	0.185714
AT1G60740	chr1_24560818	trans	0,51±0,09	1.40874e-08	0.371429	Thioredoxin-superfamily-protein
AT5G15920	chr4_6804353	trans	-0,54±0,1	1.40971e-08	0.335714	structural-maintenance-of-chromosomes-5
AT4G23140	chr4_12114095	cis	-0,57±0,1	1.4141e-08	0.235714	cysteine-rich-RLK-(RECEPTOR-like-protein-kinase)-6
AT5G42530	chr1_26288716	trans	0,56±0,1	1.41922e-08	0.235714
AT4G12110	chr4_7254085	cis	-0,73±0,13	1.42108e-08	0.121429	sterol-4alpha-methyl-oxidase-1-1
AT3G50810	chr3_18890045	cis	0,56±0,1	1.4213e-08	0.285714	Uncharacterised-protein-family-(UPF0497)
AT1G04250	chr1_1134230	cis	0,54±0,09	1.42737e-08	0.3	AUX/IAA-transcriptional-regulator-family-protein
AT4G17710	chr4_9859327	cis	-0,66±0,12	1.42753e-08	0.15	homeodomain-GLABROUS-4
AT5G15510	chr5_5032483	cis	0,51±0,09	1.42894e-08	0.357143	TPX2-(targeting-protein-for-Xklp2)-protein-family
AT2G28570	chr5_10076415	trans	-0,48±0,08	1.45174e-08	0.614286
AT2G21070	chr2_9049079	cis	0,52±0,09	1.453e-08	0.557143	methyltransferases
AT4G38800	chr4_18114982	cis	-0,7±0,12	1.46523e-08	0.135714	methylthioadenosine-nucleosidase-1
AT2G17250	chr2_7502298	cis	-0,63±0,11	1.47428e-08	0.2	CCAAT-binding-factor
AT5G49880	chr5_20283201	cis	-0,52±0,09	1.4788e-08	0.428571	mitotic-checkpoint-family-protein
AT4G27060	chr5_15241492	trans	0,66±0,12	1.48505e-08	0.192857	ARM-repeat-superfamily-protein
AT1G03687	chr1_911035	cis	0,73±0,13	1.49084e-08	0.135714	DTW-domain-containing-protein
AT3G12500	chr3_3961589	cis	0,73±0,13	1.491e-08	0.142857	basic-chitinase
AT2G27340	chr2_11749813	trans	0,55±0,1	1.49233e-08	0.4	N-acetylglucosaminylphosphatidylinositol-de-N-acetylase-family-protein
AT1G35710	chr1_13217203	cis	-0,49±0,09	1.49714e-08	0.414286	Protein-kinase-family-protein-with-leucine-rich-repeat-domain
AT5G56990	chr5_23061966	cis	0,86±0,15	1.50561e-08	0.0928571
AT2G26355	chr2_11211668	cis	0,54±0,1	1.50928e-08	0.414286	other-RNA
AT3G01920	chr1_11108688	trans	-0,74±0,13	1.51532e-08	0.114286	DHBP-synthase-RibB-like-alpha/beta-domain
AT3G11440	chr3_3602192	cis	-0,51±0,09	1.51638e-08	0.435714	myb-domain-protein-65
AT5G63520	chr5_25423865	cis	-0,96±0,17	1.51703e-08	0.0714286
AT3G01320	chr3_106640	cis	-0,55±0,1	1.52369e-08	0.278571	SIN3-like-1
AT1G25155	chr1_8838392	cis	-0,48±0,09	1.53407e-08	0.485714	Glutamine-amidotransferase-type-1-family-protein
AT4G27080	chr5_15243254	trans	0,67±0,12	1.53795e-08	0.185714	PDI-like-5-4
AT3G30885	chr3_12656772	cis	-0,79±0,14	1.54062e-08	0.1
AT5G46720	chr5_18959636	cis	-0,56±0,1	1.55571e-08	0.314286	AIG2-like-(avirulence-induced-gene)-family-protein
AT4G29890	chr4_14536920	trans	-0,69±0,12	1.56694e-08	0.157143	choline-monooxygenase,-putative-(CMO-like)
AT1G79950	chr1_30058921	cis	-0,67±0,12	1.58511e-08	0.157143	RAD3-like-DNA-binding-helicase-protein
AT1G63460	chr1_23539579	cis	-0,68±0,12	1.59025e-08	0.157143	glutathione-peroxidase-8
AT4G14580	chr4_8369338	cis	-0,91±0,16	1.59692e-08	0.0785714	CBL-interacting-protein-kinase-4
AT5G44080	chr5_17739427	cis	0,52±0,09	1.59785e-08	0.392857	Basic-leucine-zipper-(bZIP)-transcription-factor-family-protein
AT5G58600	chr5_23680788	cis	-0,61±0,11	1.60388e-08	0.228571	Plant-protein-of-unknown-function-(DUF828)
AT2G19240	chr2_8349464	cis	0,56±0,1	1.6084e-08	0.257143	Ypt/Rab-GAP-domain-of-gyp1p-superfamily-protein
AT3G53650	chr3_19885798	cis	-0,77±0,14	1.61008e-08	0.0928571	Histone-superfamily-protein
AT2G30270	chr2_12905734	cis	0,5±0,09	1.62847e-08	0.528571	Protein-of-unknown-function-(DUF567)
AT4G00975	chr5_7918293	trans	0,84±0,15	1.63434e-08	0.0928571	other-RNA
AT1G55420	chr1_20693672	cis	0,96±0,17	1.63462e-08	0.0642857	Cysteine/Histidine-rich-C1-domain-family-protein
AT5G16540	chr5_5405112	cis	0,56±0,1	1.64805e-08	0.25	zinc-finger-nuclease-3
AT5G21030	chr5_7140817	cis	0,5±0,09	1.64906e-08	0.5	PAZ-domain-containing-protein-/-piwi-domain-containing-protein
AT1G66590	chr1_26235271	trans	-0,5±0,09	1.66224e-08	0.457143	cytochrome-c-oxidase-19-1
AT1G72950	chr1_27441129	cis	0,7±0,12	1.67611e-08	0.135714	Disease-resistance-protein-(TIR-NBS-class)
AT5G25770	chr5_8970186	cis	-0,93±0,16	1.68231e-08	0.0714286	alpha/beta-Hydrolases-superfamily-protein
AT2G18410	chr3_15611343	trans	-0,52±0,09	1.68604e-08	0.307143
AT4G14147	chr5_17997128	trans	0,54±0,1	1.69955e-08	0.235714	protein-binding
AT1G53460	chr1_19948118	cis	-0,9±0,16	1.71389e-08	0.0857143
AT3G30200	chr1_27556182	trans	-0,63±0,11	1.72797e-08	0.178571	Plant-transposase-(Ptta/En/Spm-family)
AT3G48330	chr3_17891002	cis	-0,49±0,09	1.74203e-08	0.464286	protein-l-isoaspartate-methyltransferase-1
AT5G47440	chr5_19237562	cis	0,77±0,14	1.74891e-08	0.121429	Plant-protein-of-unknown-function-(DUF828)-with-plant-pleckstrin-homology-like-region
AT3G54280	chr2_5407788	trans	0,52±0,09	1.75384e-08	0.385714	DNA-binding;ATP-binding;nucleic-acid-binding;binding;helicases;ATP-binding;DNA-binding;helicases
AT5G10800	chr5_3410379	cis	-0,67±0,12	1.77258e-08	0.15	RNA-recognition-motif-(RRM)-containing-protein
AT3G59710	chr3_22059222	cis	-0,57±0,1	1.77389e-08	0.264286	NAD(P)-binding-Rossmann-fold-superfamily-protein
AT4G00230	chr4_97499	cis	-0,67±0,12	1.78193e-08	0.157143	xylem-serine-peptidase-1
AT2G35738	chr2_15023025	cis	0,57±0,1	1.78757e-08	0.214286	other-RNA
AT4G02460	chr5_14985436	trans	-0,46±0,08	1.79899e-08	0.457143	DNA-mismatch-repair-protein,-putative
AT2G42810	chr3_7511056	trans	0,61±0,11	1.80099e-08	0.178571	protein-phosphatase-5.2
AT5G22545	chr5_7483918	cis	-0,65±0,12	1.8105e-08	0.192857
AT2G14090	chr2_5925301	cis	-0,56±0,1	1.81606e-08	0.257143
AT5G55130	chr5_22441845	NA	0,91±0,16	1.81843e-08	0.0857143	co-factor-for-nitrate,-reductase-and-xanthine-dehydrogenase-5
AT5G03830	chr5_1017018	cis	0,51±0,09	1.82806e-08	0.478571	CDK-inhibitor-P21-binding-protein
AT5G10080	chr1_24538442	trans	-0,5±0,09	1.83023e-08	0.371429	Eukaryotic-aspartyl-protease-family-protein
AT5G03300	chr5_796262	cis	0,49±0,09	1.85031e-08	0.328571	adenosine-kinase-2
AT1G11860	chr1_4006487	cis	0,52±0,09	1.86042e-08	0.321429	Glycine-cleavage-T-protein-family
AT1G68935	chr1_25921536	cis	-0,85±0,15	1.86671e-08	0.0928571
AT3G13438	chr3_4378113	cis	-0,93±0,17	1.88067e-08	0.107143	transposable-element-gene
AT1G03300	chr1_807780	cis	-0,67±0,12	1.88866e-08	0.185714	DOMAIN-OF-UNKNOWN-FUNCTION-724-1
AT5G09960	chr5_3101648	cis	0,58±0,1	1.89075e-08	0.235714
AT5G52820	chr5_21396010	cis	0,58±0,1	1.92026e-08	0.235714	WD-40-repeat-family-protein-/-notchless-protein,-putative
AT2G31940	chr2_13582422	cis	-0,67±0,12	1.9216e-08	0.2
AT3G19440	chr3_6742417	cis	-0,5±0,09	1.92696e-08	0.35	Pseudouridine-synthase-family-protein
AT5G23520	chr5_7931777	cis	0,57±0,1	1.93339e-08	0.385714	smr-(Small-MutS-Related)-domain-containing-protein
AT1G70505	chr1_26569272	cis	0,56±0,1	1.9379e-08	0.264286
AT1G75990	chr1_28524806	cis	-0,52±0,09	1.94285e-08	0.342857	PAM-domain-(PCI/PINT-associated-module)-protein
AT1G49245	chr1_18219075	cis	-0,68±0,12	1.94563e-08	0.185714	Prefoldin-chaperone-subunit-family-protein
AT2G28670	chr2_12301537	cis	0,48±0,09	1.95845e-08	0.407143	Disease-resistance-responsive-(dirigent-like-protein)-family-protein
AT1G09010	chr1_2899517	cis	0,53±0,09	1.96731e-08	0.307143	glycoside-hydrolase-family-2-protein
AT3G04000	chr3_1036834	cis	0,52±0,09	1.97293e-08	0.3	NAD(P)-binding-Rossmann-fold-superfamily-protein
AT2G37150	chr1_27132704	trans	0,47±0,08	1.9897e-08	0.442857	RING/U-box-superfamily-protein
AT1G24909	chr1_8838392	trans	-0,48±0,09	1.99271e-08	0.485714	Glutamine-amidotransferase-type-1-family-protein
AT3G51820	chr3_19215689	cis	0,67±0,12	2.00213e-08	0.192857	UbiA-prenyltransferase-family-protein
AT4G36880	chr4_17377498	cis	0,56±0,1	2.00514e-08	0.25	cysteine-proteinase1
AT3G29250	chr5_20942173	trans	0,6±0,11	2.00623e-08	0.2	NAD(P)-binding-Rossmann-fold-superfamily-protein
AT3G28290	chr3_10561937	cis	0,79±0,14	2.01788e-08	0.114286	Protein-of-unknown-function-(DUF677)
AT1G07790	chr1_2389507	cis	0,75±0,13	2.02695e-08	0.15	Histone-superfamily-protein
AT2G38610	chr2_16137736	cis	-0,47±0,08	2.03169e-08	0.45	RNA-binding-KH-domain-containing-protein
AT2G45560	chr2_18778754	cis	-0,52±0,09	2.03615e-08	0.4	cytochrome-P450,-family-76,-subfamily-C,-polypeptide-1
AT3G07500	chr3_2395955	cis	0,48±0,09	2.04426e-08	0.492857	Far-red-impaired-responsive-(FAR1)-family-protein
AT3G27120	chr3_10008757	cis	01,02±0,18	2.05624e-08	0.0571429	P-loop-containing-nucleoside-triphosphate-hydrolases-superfamily-protein
AT2G44670	chr4_7756752	trans	0,44±0,08	2.06451e-08	0.5	Protein-of-unknown-function-(DUF581)
AT5G02170	chr5_428888	cis	-0,63±0,11	2.06761e-08	0.192857	Transmembrane-amino-acid-transporter-family-protein
AT1G53340	chr1_19897175	cis	0,5±0,09	2.07198e-08	0.442857	Cysteine/Histidine-rich-C1-domain-family-protein
AT2G35060	chr2_14753584	cis	0,5±0,09	2.07592e-08	0.435714	K+-uptake-permease-11
AT5G10010	chr5_3128050	cis	-0,56±0,1	2.08657e-08	0.285714
AT2G30140	chr2_12891166	cis	0,59±0,11	2.09317e-08	0.228571	UDP-Glycosyltransferase-superfamily-protein
AT1G60610	chr1_22329998	cis	-0,51±0,09	2.09454e-08	0.307143	SBP-(S-ribonuclease-binding-protein)-family-protein
AT5G10510	chr5_3319849	cis	0,58±0,1	2.0988e-08	0.292857	AINTEGUMENTA-like-6
AT5G01340	chr5_190469	cis	0,71±0,13	2.10563e-08	0.164286	Mitochondrial-substrate-carrier-family-protein
AT1G20620	chr1_7124385	cis	0,72±0,13	2.11285e-08	0.121429	catalase-3
AT3G10730	chr3_3361393	cis	0,61±0,11	2.13604e-08	0.207143	SAD1/UNC-84-domain-protein-2
AT1G79520	chr1_29915150	cis	0,49±0,09	2.13706e-08	0.435714	Cation-efflux-family-protein
AT1G02770	chr1_607355	cis	0,53±0,09	2.1526e-08	0.321429	Protein-of-unknown-function-(DUF626)
AT5G63970	chr3_7011617	trans	0,54±0,1	2.16031e-08	0.25	Copine-(Calcium-dependent-phospholipid-binding-protein)-family
AT4G31790	chr4_15373256	cis	-0,63±0,11	2.16534e-08	0.185714	Tetrapyrrole-(Corrin/Porphyrin)-Methylases
AT3G07080	chr3_2238593	cis	-0,67±0,12	2.16623e-08	0.15	EamA-like-transporter-family
AT5G40080	chr5_15935609	trans	0,49±0,09	2.16955e-08	0.357143	Mitochondrial-ribosomal-protein-L27
AT5G10810	chr5_3415555	cis	-0,58±0,1	2.19518e-08	0.221429	enhancer-of-rudimentary-protein,-putative
AT3G53890	chr3_19955946	cis	-0,58±0,1	2.19624e-08	0.228571	Ribosomal-protein-S21e-
AT5G32440	chr5_11618157	trans	0,53±0,09	2.19799e-08	0.407143	Ubiquitin-system-component-Cue-protein
AT4G36150	chr4_12112307	trans	0,59±0,11	2.21334e-08	0.207143	Disease-resistance-protein-(TIR-NBS-LRR-class)-family
AT2G16400	chr2_7103052	cis	-0,65±0,12	2.22708e-08	0.235714	BEL1-like-homeodomain-7
AT5G08360	chr5_2688664	cis	-01,01±0,18	2.24217e-08	0.0571429	Protein-of-unknown-function-(DUF789)
AT3G26430	chr3_9675361	cis	0,52±0,09	2.24872e-08	0.371429	GDSL-like-Lipase/Acylhydrolase-superfamily-protein
AT2G41830	chr3_7410921	trans	-0,63±0,11	2.25113e-08	0.171429	Uncharacterized-protein
AT1G69400	chr1_26087154	cis	-0,7±0,13	2.25883e-08	0.128571	Transducin/WD40-repeat-like-superfamily-protein
AT5G26220	chr5_9162525	cis	-0,74±0,13	2.26642e-08	0.142857	ChaC-like-family-protein
AT5G51590	chr2_17487927	trans	0,68±0,12	2.26941e-08	0.142857	AT-hook-motif-DNA-binding-family-protein
AT1G07780	chr1_2411504	cis	0,62±0,11	2.27122e-08	0.2	phosphoribosylanthranilate-isomerase-1
AT5G43780	chr5_17592204	cis	0,49±0,09	2.27359e-08	0.55	Pseudouridine-synthase/archaeosine-transglycosylase-like-family-protein
AT5G39960	chr5_15993334	cis	0,61±0,11	2.32591e-08	0.185714	GTP-binding;GTP-binding
AT5G47730	chr5_19342075	cis	-0,48±0,09	2.33011e-08	0.457143	Sec14p-like-phosphatidylinositol-transfer-family-protein
AT3G23260	chr3_8313341	cis	-0,54±0,1	2.33245e-08	0.271429	F-box-and-associated-interaction-domains-containing-protein
AT4G36970	chr1_21358004	trans	0,62±0,11	2.33721e-08	0.171429	Remorin-family-protein
AT1G64355	chr1_23890668	cis	-0,5±0,09	2.33761e-08	0.4
AT5G26330	chr5_9243151	cis	-0,52±0,09	2.34144e-08	0.571429	Cupredoxin-superfamily-protein
AT5G19151	chr5_6424256	cis	-0,95±0,17	2.34193e-08	0.0714286
AT3G28730	chr3_10776224	cis	0,75±0,13	2.34285e-08	0.114286	high-mobility-group
AT3G02850	chr3_627697	cis	-0,59±0,11	2.34495e-08	0.307143	STELAR-K+-outward-rectifier
AT1G17890	chr1_6155204	cis	0,49±0,09	2.34596e-08	0.421429	NAD(P)-binding-Rossmann-fold-superfamily-protein
AT5G18640	chr5_6212879	cis	-0,67±0,12	2.34779e-08	0.15	alpha/beta-Hydrolases-superfamily-protein
AT3G02515	chr1_19317553	trans	0,52±0,09	2.35122e-08	0.3	transposable-element-gene
AT4G25160	chr4_12901908	cis	-0,57±0,1	2.35406e-08	0.257143	U-box-domain-containing-protein-kinase-family-protein
AT5G20590	chr5_6976013	cis	0,56±0,1	2.35958e-08	0.514286	TRICHOME-BIREFRINGENCE-LIKE-5
AT4G14970	chr4_8549663	cis	0,63±0,11	2.36691e-08	0.171429
AT5G10700	chr5_3378136	cis	0,52±0,09	2.36771e-08	0.321429	Peptidyl-tRNA-hydrolase-II-(PTH2)-family-protein
AT1G34630	chr1_12663560	cis	-0,53±0,1	2.37646e-08	0.292857
AT2G02061	chr2_497693	cis	-0,54±0,1	2.39819e-08	0.25	Nucleotide-diphospho-sugar-transferase-family-protein
AT5G08370	chr5_2692864	cis	0,99±0,18	2.40262e-08	0.0714286	alpha-galactosidase-2
AT1G09410	chr1_3029542	cis	-0,88±0,16	2.40418e-08	0.0785714	pentatricopeptide-(PPR)-repeat-containing-protein
AT3G30300	chr3_11977788	trans	01,01±0,18	2.42208e-08	0.0571429	O-fucosyltransferase-family-protein
AT3G21750	chr2_13921849	trans	-0,61±0,11	2.4267e-08	0.192857	UDP-glucosyl-transferase-71B1
AT1G30860	chr1_10989031	cis	0,62±0,11	2.43209e-08	0.192857	RING/U-box-superfamily-protein
AT5G50130	chr5_20402588	cis	0,58±0,1	2.43866e-08	0.242857	NAD(P)-binding-Rossmann-fold-superfamily-protein
AT1G22350	chr1_7893594	cis	-0,46±0,08	2.44611e-08	0.528571
AT3G09480	chr3_2914935	cis	0,58±0,1	2.45187e-08	0.214286	Histone-superfamily-protein
AT5G56190	chr5_22741453	cis	0,49±0,09	2.45427e-08	0.435714	Transducin/WD40-repeat-like-superfamily-protein
AT3G03600	chr2_19503336	trans	0,79±0,14	2.46427e-08	0.0928571	ribosomal-protein-S2
AT2G39250	chr2_16409973	cis	0,66±0,12	2.46888e-08	0.164286	Integrase-type-DNA-binding-superfamily-protein
AT1G49720	chr1_18400592	cis	0,53±0,1	2.47943e-08	0.335714	abscisic-acid-responsive-element-binding-factor-1
AT3G23325	chr3_8345695	cis	-0,61±0,11	2.48483e-08	0.235714	Splicing-factor-3B-subunit-5/RDS3-complex-subunit-10
AT5G60700	chr5_24404922	cis	0,52±0,09	2.48664e-08	0.521429	glycosyltransferase-family-protein-2
AT3G06180	chr4_2412418	trans	-0,73±0,13	2.4933e-08	0.1	Ribosomal-protein-L34e-superfamily-protein
AT1G78476	chr1_29524227	cis	-0,53±0,1	2.49744e-08	0.235714
AT2G46290	chr1_19690189	trans	0,89±0,16	2.50607e-08	0.0714286	Transducin/WD40-repeat-like-superfamily-protein
AT5G47660	chr5_23344738	trans	-0,74±0,13	2.51977e-08	0.121429	Homeodomain-like-superfamily-protein
AT1G10230	chr1_3396134	cis	-0,6±0,11	2.52195e-08	0.185714	SKP1-like-18
AT1G31910	chr4_9528845	trans	-0,5±0,09	2.53701e-08	0.492857	GHMP-kinase-family-protein
AT2G45670	chr1_16935634	trans	-0,48±0,09	2.54424e-08	0.471429	calcineurin-B-subunit-related
AT2G27970	chr2_11913129	cis	-0,5±0,09	2.55425e-08	0.528571	CDK-subunit-2
AT1G66340	chr1_24734188	cis	0,59±0,11	2.58528e-08	0.228571	Signal-transduction-histidine-kinase,-hybrid-type,-ethylene-sensor
AT1G01240	chr1_100027	cis	0,62±0,11	2.59072e-08	0.171429
AT3G57740	chr3_21437509	cis	0,7±0,13	2.59321e-08	0.142857	Protein-kinase-superfamily-protein
AT5G10260	chr2_2419382	trans	0,75±0,13	2.60072e-08	0.114286	RAB-GTPase-homolog-H1E
AT5G27630	chr5_9766989	cis	0,73±0,13	2.60249e-08	0.15	acyl-CoA-binding-protein-5
AT5G44520	chr5_17932027	cis	-0,81±0,15	2.60302e-08	0.1	NagB/RpiA/CoA-transferase-like-superfamily-protein
AT1G63770	chr1_4473727	trans	0,55±0,1	2.61594e-08	0.221429	Peptidase-M1-family-protein
AT4G01320	chr4_549506	cis	-0,69±0,12	2.61644e-08	0.142857	Peptidase-family-M48-family-protein
AT2G05590	chr2_2064956	cis	0,53±0,1	2.6178e-08	0.292857	TLD-domain-containing-nucleolar-protein
AT3G57120	chr3_21140914	cis	0,68±0,12	2.63587e-08	0.164286	Protein-kinase-superfamily-protein
AT5G10330	chr4_11121261	trans	0,81±0,15	2.63719e-08	0.107143	histidinol-phosphate-aminotransferase-1
AT2G31910	chr1_21850510	trans	0,46±0,08	2.64107e-08	0.435714	cation/H+-exchanger-21
AT2G02955	chr2_860116	cis	0,96±0,17	2.64168e-08	0.0642857	maternal-effect-embryo-arrest-12
AT3G05570	chr3_1613760	cis	0,92±0,16	2.65162e-08	0.0714286
AT2G14285	chr4_4788804	trans	-0,64±0,12	2.66192e-08	0.2	Small-nuclear-ribonucleoprotein-family-protein
AT4G10920	chr4_6699117	cis	0,55±0,1	2.67028e-08	0.242857	transcriptional-coactivator-p15-(PC4)-family-protein-(KELP)
AT2G04540	chr2_1579288	cis	0,79±0,14	2.68358e-08	0.107143	Beta-ketoacyl-synthase
AT3G57140	chr4_11589080	trans	-0,45±0,08	2.70766e-08	0.464286	sugar-dependent-1-like
AT4G01575	chr4_688298	cis	0,55±0,1	2.71332e-08	0.242857	serine-protease-inhibitor,-Kazal-type-family-protein
AT1G55320	chr1_20635146	cis	-0,54±0,1	2.74249e-08	0.321429	acyl-activating-enzyme-18
AT5G60370	chr5_24281843	cis	0,5±0,09	2.74612e-08	0.6
AT2G30330	chr2_12929033	cis	0,53±0,1	2.75401e-08	0.321429	GCN5L1-family-protein
AT4G02195	chr4_974563	cis	0,95±0,17	2.77503e-08	0.0642857	syntaxin-of-plants-42
AT3G53680	chr3_19898140	cis	-0,55±0,1	2.77914e-08	0.342857	Acyl-CoA-N-acyltransferase-with-RING/FYVE/PHD-type-zinc-finger-domain
AT1G13670	chr3_13803064	trans	-0,49±0,09	2.79005e-08	0.664286
AT2G32840	chr2_13923281	cis	-0,48±0,09	2.79644e-08	0.392857	proline-rich-family-protein
AT1G43180	chr1_18587810	trans	0,63±0,11	2.80778e-08	0.164286
AT5G57345	chr5_23227828	cis	0,68±0,12	2.83356e-08	0.178571
ATMG00640	chr3_19051497	trans	0,5±0,09	2.84222e-08	0.278571	hydrogen-ion-transporting-ATP-synthases,-rotational-mechanism;zinc-ion-binding
AT1G12250	chr1_4158507	cis	-0,96±0,17	2.84579e-08	0.0642857	Pentapeptide-repeat-containing-protein
AT4G32730	chr4_13252657	trans	-0,71±0,13	2.86435e-08	0.128571	Homeodomain-like-protein
AT5G46270	chr1_19328809	trans	-0,53±0,09	2.86843e-08	0.25	Disease-resistance-protein-(TIR-NBS-LRR-class)-family
AT4G19840	chr4_10774639	cis	0,54±0,1	2.87888e-08	0.235714	phloem-protein-2-A1
AT2G39130	chr2_16328361	cis	-0,47±0,08	2.88145e-08	0.435714	Transmembrane-amino-acid-transporter-family-protein
AT5G64050	chr5_25633453	cis	-0,59±0,11	2.88868e-08	0.25	glutamate-tRNA-synthetase
AT2G32810	chr2_13928359	cis	-0,61±0,11	2.91527e-08	0.178571	beta-galactosidase-9
AT3G55060	chr3_20419609	cis	0,53±0,1	2.92864e-08	0.292857
AT2G23100	chr2_9839691	cis	-0,56±0,1	2.96786e-08	0.228571	Cysteine/Histidine-rich-C1-domain-family-protein
AT3G25990	chr3_22169625	trans	-0,56±0,1	2.97347e-08	0.228571	Homeodomain-like-superfamily-protein
AT5G20940	chr5_7114734	cis	-0,56±0,1	2.97366e-08	0.271429	Glycosyl-hydrolase-family-protein
AT3G45940	chr3_16889397	cis	0,69±0,13	2.97604e-08	0.15	Glycosyl-hydrolases-family-31--protein
AT4G13190	chr4_7662128	cis	-0,65±0,12	2.97616e-08	0.135714	Protein-kinase-superfamily-protein
AT5G55170	chr4_616041	trans	-0,77±0,14	2.98241e-08	0.1	small-ubiquitin-like-modifier-3
AT1G65970	chr1_24571257	cis	0,56±0,1	2.99305e-08	0.25	thioredoxin-dependent-peroxidase-2
AT5G53730	chr5_21807548	cis	-0,69±0,12	2.99756e-08	0.142857	Late-embryogenesis-abundant-(LEA)-hydroxyproline-rich-glycoprotein-family
AT3G12510	chr3_3950102	cis	0,61±0,11	3.01767e-08	0.228571	MADS-box-family-protein
AT2G01640	chr2_288906	cis	0,87±0,16	3.01926e-08	0.0785714
AT3G23020	chr3_8177200	cis	0,53±0,1	3.02746e-08	0.307143	Tetratricopeptide-repeat-(TPR)-like-superfamily-protein
AT5G27610	chr5_9764697	cis	-0,66±0,12	3.03431e-08	0.15	DIRP-;Myb-like-DNA-binding-domain
AT1G74680	chr1_28063927	cis	0,58±0,1	3.08208e-08	0.221429	Exostosin-family-protein
AT5G20350	chr5_6876585	cis	-0,5±0,09	3.08257e-08	0.35	Ankyrin-repeat-family-protein-with-DHHC-zinc-finger-domain
AT3G52420	chr3_19429961	cis	-0,53±0,1	3.08392e-08	0.264286	outer-envelope-membrane-protein-7
AT5G56130	chr3_18598374	trans	-0,6±0,11	3.08902e-08	0.207143	Transducin/WD40-repeat-like-superfamily-protein
AT5G12930	chr5_4085323	cis	-0,67±0,12	3.0939e-08	0.207143
AT2G31910	chr2_13572549	cis	0,62±0,11	3.11641e-08	0.157143	cation/H+-exchanger-21
AT1G30620	chr1_10864371	cis	0,53±0,1	3.14761e-08	0.292857	NAD(P)-binding-Rossmann-fold-superfamily-protein
AT5G33300	chr5_12450869	trans	0,92±0,17	3.16723e-08	0.0785714	chromosome-associated-kinesin-related
AT4G09670	chr4_6108822	cis	0,54±0,1	3.17383e-08	0.242857	Oxidoreductase-family-protein
AT2G37860	chr2_15852326	cis	0,99±0,18	3.18059e-08	0.0571429	Protein-of-unknown-function-(DUF3411)
AT2G40240	chr5_15481306	trans	-0,64±0,11	3.18351e-08	0.157143	Tetratricopeptide-repeat-(TPR)-like-superfamily-protein
AT4G37030	chr4_17447506	cis	-0,61±0,11	3.22227e-08	0.185714
AT1G71440	chr1_26921006	cis	0,82±0,15	3.23792e-08	0.0928571	tubulin-folding-cofactor-E-/-Pfifferling-(PFI)
AT5G38360	chr5_15332018	cis	-0,67±0,12	3.2711e-08	0.157143	alpha/beta-Hydrolases-superfamily-protein
AT2G18710	chr2_8112156	cis	-0,49±0,09	3.27587e-08	0.471429	SECY-homolog-1
AT1G32928	chr1_11930336	cis	-0,48±0,09	3.28197e-08	0.4
AT5G66360	chr4_6690528	trans	-0,49±0,09	3.28959e-08	0.564286	Ribosomal-RNA-adenine-dimethylase-family-protein
AT1G14730	chr1_5069662	cis	-0,94±0,17	3.29473e-08	0.0642857	Cytochrome-b561/ferric-reductase-transmembrane-protein-family
AT3G20975	chr3_7329829	cis	0,92±0,17	3.29478e-08	0.0857143	transposable-element-gene
AT5G01090	chr1_1926622	trans	-0,73±0,13	3.33405e-08	0.114286	Concanavalin-A-like-lectin-family-protein
AT2G39570	chr2_16507683	cis	-0,66±0,12	3.33996e-08	0.142857	ACT-domain-containing-protein
AT5G01810	chr5_311371	cis	0,49±0,09	3.34805e-08	0.464286	CBL-interacting-protein-kinase-15
AT2G21970	chr1_7336537	trans	-0,73±0,13	3.34928e-08	0.114286	stress-enhanced-protein-2
AT1G54050	chr1_20170832	cis	0,78±0,14	3.35591e-08	0.157143	HSP20-like-chaperones-superfamily-protein
AT5G28340	chr4_2873038	trans	-0,95±0,17	3.36677e-08	0.0642857	Tetratricopeptide-repeat-(TPR)-like-superfamily-protein
AT4G03820	chr2_9283891	trans	-0,67±0,12	3.36942e-08	0.128571	Protein-of-unknown-function-(DUF3537)
AT3G23910	chr3_8793946	trans	-0,51±0,09	3.40628e-08	0.364286
AT3G26040	chr3_9530571	cis	-0,77±0,14	3.41807e-08	0.107143	HXXXD-type-acyl-transferase-family-protein
AT4G11310	chr4_6879549	cis	-0,52±0,09	3.42474e-08	0.307143	Papain-family-cysteine-protease
AT5G66630	chr5_26588890	cis	-0,52±0,09	3.42992e-08	0.328571	DA1-related-protein-5
AT2G04340	chr2_1498237	cis	-0,76±0,14	3.43054e-08	0.114286
AT4G01580	chr4_687044	cis	0,5±0,09	3.43431e-08	0.378571	AP2/B3-like-transcriptional-factor-family-protein
AT5G42230	chr5_16879527	cis	0,9±0,16	3.43569e-08	0.0714286	serine-carboxypeptidase-like-41
AT2G17280	chr1_13461629	trans	-0,62±0,11	3.44498e-08	0.164286	Phosphoglycerate-mutase-family-protein
AT1G02000	chr1_346022	cis	0,53±0,1	3.45031e-08	0.257143	UDP-D-glucuronate-4-epimerase-2
AT4G14455	chr4_8309045	cis	-0,48±0,09	3.45116e-08	0.45	Target-SNARE-coiled-coil-domain-protein
AT1G53080	chr1_19779839	cis	-0,51±0,09	3.48966e-08	0.335714	Legume-lectin-family-protein
AT1G33290	chr1_12077757	cis	0,55±0,1	3.49016e-08	0.25	P-loop-containing-nucleoside-triphosphate-hydrolases-superfamily-protein
AT5G24660	chr3_15302783	trans	-0,73±0,13	3.50076e-08	0.121429	response-to-low-sulfur-2
AT5G02270	chr5_467255	cis	0,47±0,09	3.51486e-08	0.485714	non-intrinsic-ABC-protein-9
AT4G36750	chr4_17326398	cis	0,57±0,1	3.52288e-08	0.271429	Quinone-reductase-family-protein
AT5G64830	chr5_25916033	cis	-0,98±0,18	3.52946e-08	0.0642857	programmed-cell-death-2-C-terminal-domain-containing-protein
AT5G41970	chr5_16791339	cis	-0,71±0,13	3.54175e-08	0.15	Metal-dependent-protein-hydrolase
AT5G50450	chr1_18170823	trans	0,51±0,09	3.54967e-08	0.328571	HCP-like-superfamily-protein-with-MYND-type-zinc-finger
AT1G04030	chr1_1049948	cis	0,48±0,09	3.56005e-08	0.464286
AT2G25430	chr3_18761539	trans	0,48±0,09	3.56994e-08	0.292857	epsin-N-terminal-homology-(ENTH)-domain-containing-protein-/-clathrin-assembly-protein-related
AT3G03360	chr3_764333	cis	-0,53±0,1	3.58148e-08	0.385714	F-box/RNI-like-superfamily-protein
AT1G35230	chr1_12918273	cis	0,5±0,09	3.58212e-08	0.571429	arabinogalactan-protein-5
AT1G72330	chr1_27237295	cis	0,49±0,09	3.59009e-08	0.478571	alanine-aminotransferase-2
AT1G80750	chr1_30348415	cis	0,49±0,09	3.59097e-08	0.442857	Ribosomal-protein-L30/L7-family-protein
AT4G27560	chr4_13759116	cis	-0,52±0,09	3.5927e-08	0.357143	UDP-Glycosyltransferase-superfamily-protein
AT5G15920	chr5_5208450	cis	-0,82±0,15	3.59957e-08	0.128571	structural-maintenance-of-chromosomes-5
AT1G22540	chr1_10151342	trans	0,66±0,12	3.6071e-08	0.135714	Major-facilitator-superfamily-protein
AT3G50790	chr4_5607625	trans	0,7±0,13	3.62372e-08	0.121429	esterase/lipase/thioesterase-family-protein
AT1G70430	chr1_26545813	cis	0,5±0,09	3.62762e-08	0.35	Protein-kinase-superfamily-protein
AT5G66930	chr5_26736168	cis	0,58±0,11	3.63193e-08	0.257143
AT1G32375	chr1_11676019	cis	0,98±0,18	3.63327e-08	0.0571429	F-box/RNI-like/FBD-like-domains-containing-protein
AT4G09500	chr4_6017910	cis	-0,51±0,09	3.63547e-08	0.478571	UDP-Glycosyltransferase-superfamily-protein
AT3G26340	chr3_9652112	cis	0,67±0,12	3.64207e-08	0.128571	N-terminal-nucleophile-aminohydrolases-(Ntn-hydrolases)-superfamily-protein
AT5G11780	chr1_16840961	trans	-0,95±0,17	3.64416e-08	0.0642857
AT4G31520	chr4_15281562	cis	0,73±0,13	3.66143e-08	0.114286	SDA1-family-protein
AT3G55860	chr3_20729596	cis	-0,51±0,09	3.67928e-08	0.285714
AT3G08930	chr3_2713870	cis	0,51±0,09	3.68392e-08	0.321429	LMBR1-like-membrane-protein
AT3G17710	chr3_6089215	cis	0,57±0,1	3.69055e-08	0.242857	F-box-and-associated-interaction-domains-containing-protein
AT2G43940	chr2_18197881	cis	0,48±0,09	3.70264e-08	0.542857	S-adenosyl-L-methionine-dependent-methyltransferases-superfamily-protein
AT2G34655	chr1_8321934	trans	0,48±0,09	3.7029e-08	0.414286
AT3G02520	chr3_525833	cis	0,53±0,1	3.70368e-08	0.428571	general-regulatory-factor-7
AT3G44660	chr3_16232070	cis	-0,66±0,12	3.70392e-08	0.164286	histone-deacetylase-10
AT2G47980	chr5_26359562	trans	0,75±0,14	3.70632e-08	0.114286	sister-chromatid-cohesion-protein-3
AT5G27750	chr5_9831277	cis	0,61±0,11	3.74799e-08	0.192857	F-box/FBD-like-domains-containing-protein
AT2G05100	chr2_1830877	cis	0,78±0,14	3.7764e-08	0.107143	photosystem-II-light-harvesting-complex-gene-2.1
AT5G02430	chr5_530113	cis	0,65±0,12	3.77947e-08	0.164286	Transducin/WD40-repeat-like-superfamily-protein
AT2G46890	chr2_11722565	trans	0,8±0,15	3.78224e-08	0.0785714	Protein-of-unknown-function-(DUF1295)
AT2G31980	chr2_13590583	cis	-0,84±0,15	3.81119e-08	0.0928571	PHYTOCYSTATIN-2
AT5G20550	chr5_6958246	cis	-0,53±0,1	3.83021e-08	0.478571	2-oxoglutarate-(2OG)-and-Fe(II)-dependent-oxygenase-superfamily-protein
AT5G14710	chr4_4437048	trans	-0,89±0,16	3.8308e-08	0.0714286
AT1G23750	chr1_8401967	cis	0,61±0,11	3.85788e-08	0.185714	Nucleic-acid-binding,-OB-fold-like-protein
AT4G21410	chr4_11405085	cis	0,63±0,11	3.87447e-08	0.2	cysteine-rich-RLK-(RECEPTOR-like-protein-kinase)-29
AT3G01130	chr5_11755315	trans	-0,62±0,11	3.87869e-08	0.142857
AT1G20480	chr1_7097121	cis	0,83±0,15	3.87914e-08	0.0857143	AMP-dependent-synthetase-and-ligase-family-protein
AT3G55140	chr3_20407685	cis	-0,81±0,15	3.88176e-08	0.0928571	Pectin-lyase-like-superfamily-protein
AT4G19985	chr4_10833135	cis	0,63±0,12	3.88226e-08	0.164286	Acyl-CoA-N-acyltransferases-(NAT)-superfamily-protein
AT5G49015	chr5_19868135	cis	-0,48±0,09	3.88627e-08	0.364286	Expressed-protein
AT4G02890	chr4_2720901	trans	-0,48±0,09	3.88757e-08	0.6	Ubiquitin-family-protein
AT3G15710	chr1_8350453	trans	0,73±0,13	3.89865e-08	0.114286	Peptidase-S24/S26A/S26B/S26C-family-protein
AT1G63180	chr1_23417693	cis	0,94±0,17	3.90337e-08	0.0642857	UDP-D-glucose/UDP-D-galactose-4-epimerase-3
AT5G57270	chr1_28930265	trans	0,47±0,09	3.90355e-08	0.378571	Core-2/I-branching-beta-1,6-N-acetylglucosaminyltransferase-family-protein
AT4G22270	chr4_11777311	cis	-0,52±0,09	3.92678e-08	0.328571	Protein-of-unknown-function-(DUF3537)
AT4G23130	chr4_12119508	cis	-0,51±0,09	3.93947e-08	0.421429	cysteine-rich-RLK-(RECEPTOR-like-protein-kinase)-5
AT3G23080	chr3_8209226	cis	-0,84±0,15	3.94672e-08	0.1	Polyketide-cyclase/dehydrase-and-lipid-transport-superfamily-protein
AT2G33820	chr2_14305380	cis	-0,56±0,1	3.94963e-08	0.228571	Mitochondrial-substrate-carrier-family-protein
AT4G01060	chr4_448429	cis	-0,59±0,11	3.9511e-08	0.235714	CAPRICE-like-MYB3
AT2G14170	chr2_5991119	cis	0,47±0,09	3.95948e-08	0.45	aldehyde-dehydrogenase--6B2
AT4G32970	chr5_10138211	trans	-0,74±0,14	3.96334e-08	0.107143
AT4G26530	chr2_6149075	trans	-0,5±0,09	3.9837e-08	0.292857	Aldolase-superfamily-protein
AT5G47380	chr5_19233935	cis	-0,93±0,17	3.99851e-08	0.0785714	Protein-of-unknown-function,-DUF547
AT3G11530	chr3_3634582	cis	-0,8±0,15	4.00305e-08	0.107143	Vacuolar-protein-sorting-55-(VPS55)-family-protein
AT1G05310	chr1_1551431	cis	-0,65±0,12	4.00677e-08	0.185714	Pectin-lyase-like-superfamily-protein
AT5G41685	chr5_16669310	cis	0,58±0,11	4.0127e-08	0.207143	Mitochondrial-outer-membrane-translocase-complex,-subunit-Tom7
AT4G15950	chr4_9036335	cis	-0,48±0,09	4.01641e-08	0.357143	RNA-polymerase-II,-Rpb4,-core-protein
AT5G54260	chr5_1280017	trans	-0,76±0,14	4.06723e-08	0.114286	DNA-repair-and-meiosis-protein-(Mre11)
AT3G20090	chr3_7016612	cis	0,62±0,11	4.06731e-08	0.157143	cytochrome-P450,-family-705,-subfamily-A,-polypeptide-18
AT3G45440	chr3_16659722	cis	0,51±0,09	4.06997e-08	0.342857	Concanavalin-A-like-lectin-protein-kinase-family-protein
AT5G35840	chr5_14009659	cis	0,51±0,09	4.07085e-08	0.35	phytochrome-C
AT5G53940	chr5_21897559	cis	-0,71±0,13	4.07989e-08	0.107143	Yippee-family-putative-zinc-binding-protein
AT1G13570	chr1_4647283	cis	-0,47±0,09	4.0986e-08	0.478571	F-box/RNI-like-superfamily-protein
AT4G18960	chr4_10381453	cis	0,55±0,1	4.10015e-08	0.235714	K-box-region-and-MADS-box-transcription-factor-family-protein-
AT4G00234	chr4_124226	cis	0,81±0,15	4.10329e-08	0.1
AT1G19480	chr1_6746695	cis	-0,86±0,16	4.12187e-08	0.1	DNA-glycosylase-superfamily-protein
AT5G37780	chr5_15004448	cis	-0,51±0,09	4.12828e-08	0.321429	calmodulin-1
AT3G15920	chr3_5393567	cis	0,76±0,14	4.1309e-08	0.128571	Phox-(PX)-domain-containing-protein
AT5G12140	chr5_3923131	cis	0,49±0,09	4.13421e-08	0.385714	cystatin-1
AT1G57770	chr1_21394811	cis	0,68±0,12	4.14441e-08	0.135714	FAD/NAD(P)-binding-oxidoreductase-family-protein
AT3G21110	chr1_11165270	trans	0,69±0,13	4.1697e-08	0.128571	purin-7
AT1G36060	chr1_13328534	trans	0,55±0,1	4.17889e-08	0.3	Integrase-type-DNA-binding-superfamily-protein
AT1G34010	chr1_12355872	cis	-0,67±0,12	4.19415e-08	0.135714
AT4G02290	chr3_20966251	trans	0,63±0,12	4.19844e-08	0.171429	glycosyl-hydrolase-9B13
AT4G39920	chr4_18519040	cis	0,92±0,17	4.2083e-08	0.0714286	C-CAP/cofactor-C-like-domain-containing-protein
AT1G16830	chr5_16642012	trans	-0,66±0,12	4.20861e-08	0.135714	Pentatricopeptide-repeat-(PPR)-superfamily-protein
AT1G05835	chr1_1761767	cis	-0,51±0,09	4.21053e-08	0.321429	PHD-finger-protein
AT2G11891	chr2_4804747	cis	-0,55±0,1	4.22244e-08	0.235714
AT4G28706	chr4_14168669	cis	0,53±0,1	4.22728e-08	0.278571	pfkB-like-carbohydrate-kinase-family-protein
AT1G55270	chr3_11813635	trans	0,67±0,12	4.2672e-08	0.114286	Galactose-oxidase/kelch-repeat-superfamily-protein
AT2G23110	chr1_11782965	trans	0,68±0,12	4.26898e-08	0.157143	Late-embryogenesis-abundant-protein,-group-6
AT3G55830	chr1_12244325	trans	0,49±0,09	4.26941e-08	0.307143	Nucleotide-diphospho-sugar-transferases-superfamily-protein
AT3G29000	chr3_11000751	cis	-0,95±0,17	4.27186e-08	0.0642857	Calcium-binding-EF-hand-family-protein
AT4G24240	chr4_12506621	trans	-0,79±0,14	4.30779e-08	0.1	WRKY-DNA-binding-protein-7
AT3G48770	chr3_18088378	cis	0,51±0,09	4.3616e-08	0.328571	DNA-binding;ATP-binding
AT1G67870	chr3_18783571	trans	0,69±0,13	4.38452e-08	0.142857	glycine-rich-protein
AT5G47720	chr5_19342075	cis	0,45±0,08	4.38452e-08	0.457143	Thiolase-family-protein
AT5G67488	chr1_20695617	trans	-0,45±0,08	4.38555e-08	0.428571	other-RNA
ATCG00270	chr4_6933846	trans	0,93±0,17	4.39801e-08	0.942857	photosystem-II-reaction-center-protein-D
AT3G06125	chr3_1842299	cis	-0,5±0,09	4.41299e-08	0.435714	other-RNA
AT2G32140	chr2_13656947	cis	-0,49±0,09	4.41385e-08	0.4	transmembrane-receptors
AT5G47320	chr5_19203832	cis	-0,81±0,15	4.42439e-08	0.0928571	ribosomal-protein-S19
AT1G60545	chr1_22304145	cis	-0,49±0,09	4.48802e-08	0.464286	other-RNA
AT4G38545	chr4_18025338	cis	0,89±0,16	4.48842e-08	0.0785714	other-RNA
AT5G48490	chr5_19651751	cis	0,52±0,09	4.50009e-08	0.335714	Bifunctional-inhibitor/lipid-transfer-protein/seed-storage-2S-albumin-superfamily-protein
AT4G01500	chr1_516502	trans	0,6±0,11	4.51112e-08	0.214286	AP2/B3-like-transcriptional-factor-family-protein
AT2G11000	chr3_11690914	trans	0,79±0,15	4.53427e-08	0.121429	MAK10-homologue
AT3G06210	chr3_1954194	trans	0,68±0,12	4.54131e-08	0.157143	ARM-repeat-superfamily-protein
AT2G38530	chr5_25213415	trans	0,49±0,09	4.56061e-08	0.521429	lipid-transfer-protein-2
AT1G13970	chr1_4789634	cis	-0,55±0,1	4.5635e-08	0.242857	Protein-of-unknown-function-(DUF1336)
AT1G61240	chr1_22580363	cis	0,57±0,1	4.565e-08	0.235714	Protein-of-unknown-function-(DUF707)
AT4G02900	chr4_1267655	cis	0,59±0,11	4.57904e-08	0.264286	ERD-(early-responsive-to-dehydration-stress)-family-protein
AT3G17510	chr3_5993315	cis	-0,5±0,09	4.61511e-08	0.421429	CBL-interacting-protein-kinase-1
AT4G10610	chr4_6557083	cis	0,52±0,1	4.61891e-08	0.264286	CTC-interacting-domain-12
AT5G09930	chr5_3100426	cis	-0,7±0,13	4.63981e-08	0.15	ABC-transporter-family-protein
AT1G12750	chr1_4323408	cis	-0,58±0,11	4.64176e-08	0.321429	RHOMBOID-like-protein-6
AT1G61280	chr1_22603684	cis	-0,48±0,09	4.64215e-08	0.421429	Phosphatidylinositol-N-acetylglucosaminyltransferase,-GPI19/PIG-P-subunit
AT5G42250	chr5_16895056	cis	0,47±0,09	4.64829e-08	0.528571	Zinc-binding-alcohol-dehydrogenase-family-protein
AT1G20380	chr1_7061163	cis	0,64±0,12	4.65294e-08	0.164286	Prolyl-oligopeptidase-family-protein
AT1G75560	chr1_28373198	cis	0,57±0,1	4.66961e-08	0.214286	zinc-knuckle-(CCHC-type)-family-protein
AT3G57680	chr3_21385591	cis	-0,57±0,1	4.68158e-08	0.271429	Peptidase-S41-family-protein
AT5G05240	chr4_6150083	trans	0,73±0,13	4.68563e-08	0.114286	Uncharacterised-conserved-protein-(UCP030365)
AT5G42570	chr5_17022679	cis	-0,49±0,09	4.69309e-08	0.478571	B-cell-receptor-associated-31-like
AT3G18880	chr3_6511656	cis	0,67±0,12	4.7019e-08	0.15	Nucleic-acid-binding,-OB-fold-like-protein
AT4G14590	chr5_14551793	trans	0,72±0,13	4.71176e-08	0.121429	embryo-defective-2739
AT5G48790	chr5_19781596	cis	0,53±0,1	4.71721e-08	0.285714	Domain-of-unknown-function-(DUF1995)
AT1G76850	chr1_28854365	cis	0,62±0,11	4.7304e-08	0.178571	exocyst-complex-component-sec5
AT2G07727	chr2_15109656	trans	-0,58±0,11	4.77609e-08	0.164286	Di-haem-cytochrome,-transmembrane;Cytochrome-b/b6,-C-terminal
AT4G28500	chr1_17370274	trans	-0,49±0,09	4.78822e-08	0.357143	NAC-domain-containing-protein-73
AT2G16630	chr5_7783637	trans	-0,67±0,12	4.7984e-08	0.135714	Pollen-Ole-e-1-allergen-and-extensin-family-protein
AT5G04510	chr5_10076415	trans	0,47±0,09	4.82268e-08	0.614286	3'-phosphoinositide-dependent-protein-kinase-1
AT3G46740	chr4_12536294	trans	0,91±0,17	4.86429e-08	0.0714286	translocon-at-the-outer-envelope-membrane-of-chloroplasts-75-III
AT1G71730	chr1_26984099	cis	-0,5±0,09	4.87766e-08	0.307143
AT5G66180	chr1_24769415	trans	-0,48±0,09	4.89153e-08	0.342857	S-adenosyl-L-methionine-dependent-methyltransferases-superfamily-protein
AT3G26744	chr3_9833104	cis	-0,53±0,1	4.89692e-08	0.314286	basic-helix-loop-helix-(bHLH)-DNA-binding-superfamily-protein
AT4G14420	chr4_8301491	cis	0,69±0,13	4.90776e-08	0.128571	HR-like-lesion-inducing-protein-related
AT1G65420	chr1_24290690	cis	-0,57±0,11	4.92146e-08	0.228571	Protein-of-unknown-function-(DUF565)
AT5G49780	chr5_20471774	trans	-0,47±0,09	4.92269e-08	0.428571	Leucine-rich-repeat-protein-kinase-family-protein
AT1G66510	chr1_24821866	cis	0,66±0,12	4.94826e-08	0.15	AAR2-protein-family
AT1G19080	chr1_6586637	cis	-0,78±0,14	4.95052e-08	0.0928571	GINS-complex-protein
AT4G17190	chr4_9648315	cis	-0,57±0,11	4.96193e-08	0.207143	farnesyl-diphosphate-synthase-2
AT4G09920	chr4_6224093	cis	0,69±0,13	5.01484e-08	0.114286	FBD,-F-box-and-Leucine-Rich-Repeat-domains-containing-protein
AT3G32410	chr2_10654331	trans	0,51±0,09	5.02693e-08	0.314286
AT3G50820	chr4_5706995	trans	0,49±0,09	5.02836e-08	0.435714	photosystem-II-subunit-O-2
AT2G26460	chr2_11264873	cis	-0,5±0,09	5.02975e-08	0.357143	RED-family-protein
AT1G31200	chr1_11147801	cis	01,±0,18	5.04125e-08	0.0571429	phloem-protein-2-A9
AT1G65520	chr5_798776	trans	0,46±0,08	5.04574e-08	0.442857	delta(3),-delta(2)-enoyl-CoA-isomerase-1
AT2G28140	chr1_29869612	trans	-0,65±0,12	5.05624e-08	0.15	Protein-of-unknown-function-(DUF1635)
AT1G25375	chr1_8906159	cis	0,46±0,08	5.05983e-08	0.421429	Metallo-hydrolase/oxidoreductase-superfamily-protein
AT1G29370	chr1_17275275	trans	-0,69±0,13	5.06091e-08	0.135714	Kinase-related-protein-of-unknown-function-(DUF1296)
AT3G19260	chr3_6672304	cis	01,11±0,2	5.0612e-08	0.0571429	LAG1-homologue-2
AT5G53020	chr5_21484313	cis	-01,±0,18	5.06251e-08	0.0571429	Ribonuclease-P-protein-subunit-P38-related
AT3G50880	chr3_18914843	cis	-0,5±0,09	5.07407e-08	0.371429	DNA-glycosylase-superfamily-protein
AT2G43080	chr1_1291559	trans	0,51±0,09	5.07653e-08	0.271429	P4H-isoform-1
AT3G43540	chr3_15405270	cis	0,47±0,09	5.08124e-08	0.428571	Protein-of-unknown-function-(DUF1350)
AT5G43570	chr5_17507130	cis	-0,47±0,09	5.09874e-08	0.5	Serine-protease-inhibitor,-potato-inhibitor-I-type-family-protein
AT2G04850	chr2_1704360	cis	-0,72±0,13	5.10019e-08	0.128571	Auxin-responsive-family-protein
AT4G35070	chr2_11761904	trans	0,54±0,1	5.13629e-08	0.242857	SBP-(S-ribonuclease-binding-protein)-family-protein
AT1G07180	chr2_11761927	trans	-0,61±0,11	5.13754e-08	0.178571	alternative--NAD(P)H-dehydrogenase-1
AT1G01610	chr5_13313436	trans	0,57±0,1	5.15998e-08	0.207143	glycerol-3-phosphate-acyltransferase-4
AT1G70950	chr1_26759495	cis	0,55±0,1	5.17565e-08	0.271429	TPX2-(targeting-protein-for-Xklp2)-protein-family
AT4G14720	chr4_8435420	cis	-0,46±0,09	5.18741e-08	0.535714	TIFY-domain/Divergent-CCT-motif-family-protein
AT4G07825	chr4_1821236	trans	0,75±0,14	5.19814e-08	0.164286
AT4G00180	chr2_11761927	trans	-0,6±0,11	5.23919e-08	0.178571	Plant-specific-transcription-factor-YABBY-family-protein
AT4G16970	chr4_9554731	cis	0,5±0,09	5.25616e-08	0.314286	Protein-kinase-superfamily-protein
AT2G04795	chr2_1656543	cis	-0,71±0,13	5.25655e-08	0.114286
AT1G78970	chr1_29703723	cis	0,58±0,11	5.2778e-08	0.2	lupeol-synthase-1
AT2G40970	chr2_17098828	cis	0,49±0,09	5.28328e-08	0.492857	Homeodomain-like-superfamily-protein
AT4G10930	chr4_6714161	cis	0,69±0,13	5.30052e-08	0.135714
AT1G07230	chr2_1136489	trans	-0,65±0,12	5.31057e-08	0.142857	non-specific-phospholipase-C1
AT1G51390	chr1_19049510	cis	-0,7±0,13	5.32032e-08	0.114286	NFU-domain-protein-5
AT4G31130	chr2_8285903	trans	-0,71±0,13	5.32329e-08	0.135714	Protein-of-unknown-function-(DUF1218)
AT3G61620	chr3_22801958	cis	0,55±0,1	5.3249e-08	0.242857	3'-5'-exoribonuclease-family-protein
AT4G38460	chr4_17984808	cis	-0,86±0,16	5.3427e-08	0.0857143	geranylgeranyl-reductase
AT5G49930	chr5_20314076	cis	-0,52±0,1	5.37349e-08	0.328571	zinc-knuckle-(CCHC-type)-family-protein
AT2G13600	chr2_5671648	cis	0,58±0,11	5.37663e-08	0.221429	Pentatricopeptide-repeat-(PPR)-superfamily-protein
AT5G24280	chr5_8262612	cis	0,65±0,12	5.37918e-08	0.157143	gamma-irradiation-and-mitomycin-c-induced-1
AT2G35340	chr2_16507075	trans	01,16±0,21	5.38977e-08	0.05	helicase-domain-containing-protein
AT2G28870	chr1_19250971	trans	-0,48±0,09	5.39042e-08	0.342857
AT3G48300	chr3_17885422	cis	-0,65±0,12	5.39235e-08	0.171429	cytochrome-P450,-family-71,-subfamily-A,-polypeptide-23
AT2G35859	chr1_14188364	trans	-0,5±0,09	5.39296e-08	0.235714
AT1G15910	chr1_5468316	cis	-0,54±0,1	5.39441e-08	0.307143	XH/XS-domain-containing-protein
AT5G47770	chr5_19338000	cis	-0,49±0,09	5.40474e-08	0.378571	farnesyl-diphosphate-synthase-1
AT3G46900	chr4_10861994	trans	0,89±0,16	5.40728e-08	0.0714286	copper-transporter-2
AT1G35710	chr2_4042995	trans	-0,85±0,16	5.41166e-08	0.1	Protein-kinase-family-protein-with-leucine-rich-repeat-domain
AT4G17910	chr4_9950250	cis	0,57±0,1	5.42937e-08	0.228571	transferases,-transferring-acyl-groups
AT5G03795	chr5_1010033	cis	-0,46±0,08	5.44179e-08	0.514286	Exostosin-family-protein
AT5G37360	chr5_14836321	cis	-0,51±0,09	5.44543e-08	0.307143
AT5G22875	chr5_7652304	cis	0,53±0,1	5.44802e-08	0.328571
AT4G00780	chr5_20301461	trans	-0,64±0,12	5.45666e-08	0.157143	TRAF-like-family-protein
AT5G41800	chr5_16733689	cis	-0,53±0,1	5.46682e-08	0.278571	Transmembrane-amino-acid-transporter-family-protein
AT1G59970	chr4_6432632	trans	-0,86±0,16	5.46947e-08	0.0857143	Matrixin-family-protein
AT5G47310	chr5_19200283	cis	-0,5±0,09	5.47483e-08	0.328571	PPPDE-putative-thiol-peptidase-family-protein
AT1G09480	chr1_3060171	cis	-0,5±0,09	5.48919e-08	0.3	NAD(P)-binding-Rossmann-fold-superfamily-protein
AT3G48410	chr3_17927998	cis	0,46±0,09	5.49854e-08	0.435714	alpha/beta-Hydrolases-superfamily-protein
AT3G08970	chr3_2737991	cis	0,55±0,1	5.5126e-08	0.235714	DNAJ-heat-shock-N-terminal-domain-containing-protein
AT5G10390	chr5_3281886	cis	0,58±0,11	5.51515e-08	0.221429	Histone-superfamily-protein
AT3G01170	chr1_27132991	trans	0,47±0,09	5.53415e-08	0.428571	Ribosomal-protein-L34e-superfamily-protein
AT3G15534	chr5_2832203	trans	0,75±0,14	5.55374e-08	0.0928571
AT1G30320	chr5_22536612	trans	-0,55±0,1	5.56174e-08	0.257143	Remorin-family-protein
AT4G17245	chr4_9668933	cis	-0,57±0,11	5.56926e-08	0.2	RING/U-box-superfamily-protein
AT4G15620	chr4_8913888	cis	-0,48±0,09	5.60264e-08	0.335714	Uncharacterised-protein-family-(UPF0497)
AT3G20150	chr4_12325778	trans	0,45±0,08	5.61845e-08	0.478571	Kinesin-motor-family-protein
AT3G27730	chr3_10279321	cis	0,61±0,11	5.61961e-08	0.164286	ATP-binding;ATP-dependent-helicases;DNA-helicases
AT1G05710	chr1_1715035	cis	-0,48±0,09	5.62312e-08	0.407143	basic-helix-loop-helix-(bHLH)-DNA-binding-superfamily-protein
AT4G37310	chr4_17551488	cis	0,87±0,16	5.63921e-08	0.1	cytochrome-P450,-family-81,-subfamily-H,-polypeptide-1
AT1G05630	chr1_1681154	cis	-0,67±0,12	5.64507e-08	0.157143	Endonuclease/exonuclease/phosphatase-family-protein
AT4G03038	chr3_23145836	trans	0,6±0,11	5.64848e-08	0.171429	other-RNA
AT2G05120	chr2_1761985	trans	-0,61±0,11	5.67697e-08	0.171429	Nucleoporin,-Nup133/Nup155-like
AT2G27920	chr2_11890106	cis	0,85±0,16	5.68702e-08	0.0928571	serine-carboxypeptidase-like-51
AT1G63660	chr1_23603515	cis	0,6±0,11	5.70195e-08	0.185714	GMP-synthase-(glutamine-hydrolyzing),-putative-/-glutamine-amidotransferase,-putative
AT5G53000	chr1_22688724	trans	0,47±0,09	5.70749e-08	0.357143	2A-phosphatase-associated-protein-of-46-kD
AT1G21190	chr1_7419967	cis	0,48±0,09	5.74547e-08	0.414286	Small-nuclear-ribonucleoprotein-family-protein
AT1G10740	chr1_3570713	cis	-0,89±0,16	5.75632e-08	0.0714286	alpha/beta-Hydrolases-superfamily-protein
AT3G17450	chr3_5976256	cis	0,84±0,15	5.7623e-08	0.0857143	hAT-dimerisation-domain-containing-protein
AT1G30050	chr3_18941904	trans	-0,45±0,08	5.79982e-08	0.385714
AT1G63260	chr1_23468482	cis	-0,55±0,1	5.80847e-08	0.25	tetraspanin10
AT1G28340	chr1_9940044	cis	0,68±0,12	5.84889e-08	0.128571	receptor-like-protein-4
AT5G54165	chr5_22001192	cis	-0,69±0,13	5.90832e-08	0.171429
AT1G63770	chr1_23656988	cis	-0,45±0,08	5.92435e-08	0.407143	Peptidase-M1-family-protein
AT4G22380	chr4_11866232	trans	0,63±0,12	5.93144e-08	0.157143	Ribosomal-protein-L7Ae/L30e/S12e/Gadd45-family-protein
AT3G14395	chr3_4816176	cis	0,5±0,09	5.94916e-08	0.342857
AT1G80860	chr1_30400563	cis	0,48±0,09	5.96537e-08	0.535714	phospholipid-N-methyltransferase
AT2G17880	chr4_14837841	trans	0,48±0,09	5.96748e-08	0.357143	Chaperone-DnaJ-domain-superfamily-protein
AT2G33000	chr2_14010015	cis	-0,78±0,14	5.97834e-08	0.0928571	ubiquitin-associated-(UBA)/TS-N-domain-containing-protein-related
AT5G05230	chr1_14941234	trans	0,89±0,16	5.98655e-08	0.0642857	RING/U-box-superfamily-protein
AT1G53910	chr5_14063988	trans	-0,67±0,12	6.00106e-08	0.142857	related-to-AP2-12
AT1G16250	chr1_5556456	cis	-0,47±0,09	6.00644e-08	0.485714	Galactose-oxidase/kelch-repeat-superfamily-protein
AT5G03870	chr5_17815863	trans	0,5±0,09	6.00676e-08	0.307143	Glutaredoxin-family-protein
AT2G17630	chr2_7666708	cis	0,49±0,09	6.01005e-08	0.35	Pyridoxal-phosphate-(PLP)-dependent-transferases-superfamily-protein
AT5G43150	chr5_17319150	cis	0,47±0,09	6.0129e-08	0.428571
AT5G25020	chr5_8610661	cis	-0,47±0,09	6.02854e-08	0.428571	Protein-of-unknown-function-(DUF1336)
AT3G46290	chr4_7306359	trans	-0,77±0,14	6.0492e-08	0.107143	hercules-receptor-kinase-1
AT3G18485	chr3_6347954	cis	0,6±0,11	6.05545e-08	0.178571	iaa-leucine-resistant-2
AT5G51460	chr5_20900660	cis	-0,7±0,13	6.09471e-08	0.15	Haloacid-dehalogenase-like-hydrolase-(HAD)-superfamily-protein
AT1G32090	chr1_11544946	cis	0,5±0,09	6.09684e-08	0.335714	early-responsive-to-dehydration-stress-protein-(ERD4)
AT4G36195	chr5_15502500	trans	0,54±0,1	6.10342e-08	0.221429	Serine-carboxypeptidase-S28-family-protein
AT3G53490	chr3_19829246	cis	0,81±0,15	6.1185e-08	0.0928571
AT1G06570	chr3_13898892	trans	0,64±0,12	6.12677e-08	0.135714	phytoene-desaturation-1
AT1G11180	chr1_3747109	cis	-0,77±0,14	6.13394e-08	0.114286	Secretory-carrier-membrane-protein-(SCAMP)-family-protein
AT1G34340	chr1_12533162	cis	0,78±0,14	6.14025e-08	0.0928571	alpha/beta-Hydrolases-superfamily-protein
AT1G20693	chr1_7177247	cis	-0,51±0,09	6.1542e-08	0.307143	high-mobility-group-B2
AT1G70830	chr1_26712764	cis	0,5±0,09	6.15813e-08	0.307143	MLP-like-protein-28
AT2G35090	chr2_14783232	cis	0,46±0,09	6.17753e-08	0.485714	Protein-of-unknown-function-(DUF1640)
AT1G22470	chr2_1700789	trans	0,82±0,15	6.20013e-08	0.0857143
AT1G07350	chr1_2260475	cis	0,48±0,09	6.2024e-08	0.45	RNA-binding-(RRM/RBD/RNP-motifs)-family-protein
AT5G15750	chr5_5142587	cis	-0,48±0,09	6.21258e-08	0.585714	Alpha-L-RNA-binding-motif/Ribosomal-protein-S4-family-protein
AT4G25490	chr3_17166734	trans	-0,55±0,1	6.21712e-08	0.2	C-repeat/DRE-binding-factor-1
AT4G02360	chr4_1042631	cis	0,54±0,1	6.21728e-08	0.264286	Protein-of-unknown-function,-DUF538
AT1G65110	chr1_24189970	cis	-0,59±0,11	6.2276e-08	0.2	Ubiquitin-carboxyl-terminal-hydrolase-related-protein
AT5G02620	chr5_590556	cis	0,48±0,09	6.32899e-08	0.4	ankyrin-like1
AT2G20850	chr2_9019507	cis	-0,86±0,16	6.32998e-08	0.142857	STRUBBELIG-receptor-family-1
AT3G51350	chr3_19061350	cis	-0,72±0,13	6.38139e-08	0.121429	Eukaryotic-aspartyl-protease-family-protein
AT1G45000	chr1_16980716	cis	0,47±0,09	6.38766e-08	0.35	AAA-type-ATPase-family-protein
AT4G21320	chr4_11340530	cis	-0,79±0,15	6.39287e-08	0.0857143	Aldolase-type-TIM-barrel-family-protein
AT2G25260	chr2_10760230	cis	-0,54±0,1	6.39813e-08	0.335714
AT5G24020	chr5_8143249	cis	0,58±0,11	6.42389e-08	0.2	septum-site-determining-protein-(MIND)
AT1G75440	chr1_28305576	cis	-0,8±0,15	6.43703e-08	0.107143	ubiquitin-conjugating-enzyme-16
AT1G14185	chr4_6606970	trans	0,46±0,08	6.44097e-08	0.4	Glucose-methanol-choline-(GMC)-oxidoreductase-family-protein
AT3G21950	chr1_8057048	trans	-0,58±0,11	6.44378e-08	0.2	S-adenosyl-L-methionine-dependent-methyltransferases-superfamily-protein
AT2G20560	chr3_17642577	trans	-0,49±0,09	6.46251e-08	0.342857	DNAJ-heat-shock-family-protein
AT5G16080	chr2_1190927	trans	0,6±0,11	6.47833e-08	0.2	carboxyesterase-17
AT3G56220	chr3_20854013	cis	0,47±0,09	6.49382e-08	0.392857	transcription-regulators
AT2G46290	chr2_19007924	cis	0,77±0,14	6.50108e-08	0.1	Transducin/WD40-repeat-like-superfamily-protein
AT5G25470	chr5_8867659	cis	-0,75±0,14	6.51809e-08	0.107143	AP2/B3-like-transcriptional-factor-family-protein
AT3G22880	chr3_8085466	cis	0,63±0,12	6.54036e-08	0.164286	DNA-repair-(Rad51)-family-protein
AT3G54600	chr3_20210243	cis	0,77±0,14	6.55282e-08	0.114286	Class-I-glutamine-amidotransferase-like-superfamily-protein
AT2G46240	chr4_10473876	trans	0,84±0,16	6.55307e-08	0.0785714	BCL-2-associated-athanogene-6
AT1G12530	chr1_4270479	cis	-0,49±0,09	6.56152e-08	0.392857
AT3G07800	chr3_2491135	cis	0,61±0,11	6.58355e-08	0.185714	Thymidine-kinase
AT4G36620	chr1_22073816	trans	0,47±0,09	6.59781e-08	0.342857	GATA-transcription-factor-19
AT5G64240	chr1_12455969	trans	0,52±0,1	6.61722e-08	0.242857	metacaspase-3
AT3G51100	chr3_803907	trans	0,51±0,1	6.62913e-08	0.342857
AT5G47280	chr5_19207371	cis	0,94±0,17	6.64189e-08	0.0642857	ADR1-like-3
AT4G38330	chr4_17952125	cis	-0,66±0,12	6.64529e-08	0.135714	Integral-membrane-protein-hemolysin-III-homolog
AT4G17510	chr4_9768732	cis	0,51±0,09	6.65016e-08	0.285714	ubiquitin-C-terminal-hydrolase-3
AT4G12390	chr4_7338121	cis	0,45±0,08	6.67926e-08	0.507143	pectin-methylesterase-inhibitor-1
AT3G04181	chr5_525023	trans	-0,82±0,15	6.68562e-08	0.0857143
AT5G42950	chr4_10249006	trans	0,8±0,15	6.69178e-08	0.0928571	GYF-domain-containing-protein
AT4G00430	chr4_188619	cis	-0,67±0,12	6.71039e-08	0.142857	plasma-membrane-intrinsic-protein-1;4
AT2G45520	chr3_19499785	trans	-0,53±0,1	6.72323e-08	0.271429
AT5G44750	chr5_18049110	cis	-0,88±0,16	6.72885e-08	0.0857143	DNA-directed-DNA-polymerases
AT1G33790	chr1_12236202	cis	-0,47±0,09	6.73225e-08	0.464286	jacalin-lectin-family-protein
AT1G21240	chr1_7447447	cis	0,68±0,13	6.75399e-08	0.128571	wall-associated-kinase-3
AT4G33410	chr4_16068297	cis	-0,74±0,14	6.75815e-08	0.114286	SIGNAL-PEPTIDE-PEPTIDASE-LIKE-1
AT5G24210	chr5_21443089	trans	0,62±0,12	6.76755e-08	0.157143	alpha/beta-Hydrolases-superfamily-protein
AT1G64640	chr1_24025567	cis	0,53±0,1	6.77398e-08	0.242857	early-nodulin-like-protein-8
AT2G18260	chr3_8435111	trans	0,5±0,09	6.79572e-08	0.735714	syntaxin-of-plants-112
AT1G21220	chr1_7428601	cis	0,76±0,14	6.80334e-08	0.107143	transposable-element-gene
AT3G10572	chr3_3305801	cis	0,65±0,12	6.81718e-08	0.157143	3-phosphoinositide-dependent-protein-kinase-1,-putative
AT3G16390	chr5_5637212	trans	0,62±0,11	6.82403e-08	0.185714	nitrile-specifier-protein-3
AT5G08520	chr5_18775630	trans	0,61±0,11	6.82481e-08	0.157143	Duplicated-homeodomain-like-superfamily-protein
AT5G36210	chr5_14266897	cis	0,49±0,09	6.82933e-08	0.35	alpha/beta-Hydrolases-superfamily-protein
AT3G51910	chr3_19266344	cis	-0,49±0,09	6.86825e-08	0.428571	heat-shock-transcription-factor--A7A
AT5G08010	chr5_2571805	cis	0,52±0,1	6.88447e-08	0.285714
AT4G27640	chr4_13796410	cis	0,53±0,1	6.90172e-08	0.235714	ARM-repeat-superfamily-protein
AT1G32190	chr5_3215635	trans	-0,45±0,08	6.90454e-08	0.435714	alpha/beta-Hydrolases-superfamily-protein
AT5G62300	chr5_25022670	cis	0,54±0,1	6.90558e-08	0.307143	Ribosomal-protein-S10p/S20e-family-protein
AT3G14172	chr3_4698372	cis	0,66±0,12	6.90992e-08	0.157143
AT2G42800	chr4_11025667	trans	0,84±0,15	6.91846e-08	0.0785714	receptor-like-protein-29
AT2G17700	chr2_7690887	cis	-0,56±0,1	6.94557e-08	0.264286	ACT-like-protein-tyrosine-kinase-family-protein
AT3G48210	chr3_17851438	cis	0,53±0,1	6.94892e-08	0.285714
AT3G22520	chr3_7974995	cis	-0,7±0,13	6.97627e-08	0.121429
AT1G78820	chr1_29636012	cis	0,47±0,09	7.01205e-08	0.385714	D-mannose-binding-lectin-protein-with-Apple-like-carbohydrate-binding-domain
AT1G06310	chr1_18905090	trans	0,72±0,13	7.01549e-08	0.121429	acyl-CoA-oxidase-6
AT1G13550	chr1_4638319	cis	-0,45±0,08	7.02066e-08	0.428571	Protein-of-unknown-function-(DUF1262)
AT4G25610	chr3_14029684	trans	-0,52±0,1	7.03158e-08	0.271429	C2H2-like-zinc-finger-protein
AT1G32740	chr4_11304047	trans	0,67±0,12	7.05001e-08	0.142857	SBP-(S-ribonuclease-binding-protein)-family-protein
AT3G57950	chr3_8150023	trans	-0,94±0,18	7.05212e-08	0.0714286
AT3G27906	chr3_10356114	cis	-0,83±0,15	7.09357e-08	0.0785714
AT4G14350	chr4_8256892	cis	-0,58±0,11	7.11079e-08	0.192857	AGC-(cAMP-dependent,-cGMP-dependent-and-protein-kinase-C)-kinase-family-protein
AT1G14660	chr1_5030827	cis	-0,98±0,18	7.1313e-08	0.0642857	Na+/H+-exchanger-8
AT3G18930	chr3_6523804	cis	0,52±0,1	7.15746e-08	0.285714	RING/U-box-superfamily-protein
AT1G33080	chr1_11984792	cis	0,64±0,12	7.16936e-08	0.142857	MATE-efflux-family-protein
AT5G25570	chr5_8901472	cis	-0,96±0,18	7.17604e-08	0.0928571
AT5G42770	chr5_11410551	trans	0,72±0,13	7.19078e-08	0.107143	Maf-like-protein
AT2G15430	chr2_6738364	cis	0,61±0,11	7.19621e-08	0.214286	DNA-directed-RNA-polymerase-family-protein
AT1G74800	chr1_28097847	cis	0,49±0,09	7.20207e-08	0.414286	Galactosyltransferase-family-protein
AT3G59190	chr3_4928651	trans	-0,79±0,15	7.21098e-08	0.107143	F-box/RNI-like-superfamily-protein
AT4G37553	chr4_17645278	cis	-0,48±0,09	7.21479e-08	0.421429
AT2G32180	chr1_8548969	trans	-0,77±0,14	7.21587e-08	0.0928571	plastid-transcriptionally-active-18
AT5G62980	chr3_22382411	trans	0,6±0,11	7.22263e-08	0.192857	Dihydroneopterin-aldolase
AT3G06780	chr5_8362024	trans	-0,62±0,12	7.23462e-08	0.164286	glycine-rich-protein
AT5G13500	chr1_17588496	trans	0,51±0,1	7.28255e-08	0.278571
AT2G41470	chr2_17337187	cis	-0,89±0,17	7.28261e-08	0.0785714
AT1G75220	chr1_2320563	trans	0,48±0,09	7.28782e-08	0.45	Major-facilitator-superfamily-protein
AT3G24200	chr2_29717	trans	-0,71±0,13	7.3093e-08	0.107143	FAD/NAD(P)-binding-oxidoreductase-family-protein
AT3G17650	chr3_10273905	trans	-0,61±0,11	7.32159e-08	0.171429	YELLOW-STRIPE-like-5
AT1G62480	chr1_23128164	cis	-0,47±0,09	7.3459e-08	0.421429	Vacuolar-calcium-binding-protein-related
AT1G17145	chr5_20067627	trans	-0,67±0,13	7.37599e-08	0.135714	RING/U-box-superfamily-protein
AT2G45510	chr1_14941234	trans	0,9±0,17	7.38157e-08	0.0642857	cytochrome-P450,-family-704,-subfamily-A,-polypeptide-2
AT5G23330	chr3_12094818	trans	0,73±0,14	7.39003e-08	0.1	Nucleotidylyl-transferase-superfamily-protein
AT5G02560	chr5_577807	cis	0,59±0,11	7.41139e-08	0.185714	histone-H2A-12
AT5G60335	chr5_24274906	cis	-0,46±0,09	7.42959e-08	0.428571	Thioesterase-superfamily-protein
AT1G77140	chr4_6758588	trans	-0,52±0,1	7.46866e-08	0.271429	vacuolar-protein-sorting-45
AT1G51630	chr1_19152171	cis	0,52±0,1	7.50679e-08	0.292857	O-fucosyltransferase-family-protein
AT3G17820	chr3_6156010	trans	-0,74±0,14	7.51931e-08	0.114286	glutamine-synthetase-1.3
AT2G44270	chr2_18268606	cis	-0,56±0,1	7.53873e-08	0.257143	repressor-of-lrx1
AT5G65000	chr5_25973993	cis	-0,64±0,12	7.61576e-08	0.164286	Nucleotide-sugar-transporter-family-protein
AT5G47680	chr5_19354016	cis	-0,48±0,09	7.62265e-08	0.457143
AT2G38070	chr2_15928646	cis	-0,84±0,16	7.64005e-08	0.0785714	Protein-of-unknown-function-(DUF740)
AT2G29020	chr2_12469946	cis	-0,47±0,09	7.64805e-08	0.464286	Rab5-interacting-family-protein
AT1G72140	chr1_27141526	cis	0,53±0,1	7.65181e-08	0.25	Major-facilitator-superfamily-protein
AT1G65810	chr1_24481267	cis	0,79±0,15	7.65492e-08	0.0928571	P-loop-containing-nucleoside-triphosphate-hydrolases-superfamily-protein
AT4G02230	chr1_16973461	trans	-0,61±0,11	7.65793e-08	0.185714	Ribosomal-protein-L19e-family-protein
AT3G11780	chr5_13542679	trans	-0,64±0,12	7.65885e-08	0.15	MD-2-related-lipid-recognition-domain-containing-protein-/-ML-domain-containing-protein
AT5G27240	chr5_9594001	cis	0,66±0,12	7.67046e-08	0.142857	DNAJ-heat-shock-N-terminal-domain-containing-protein
AT1G58350	chr1_21666910	cis	0,5±0,09	7.72359e-08	0.278571	Putative-serine-esterase--family-protein
AT2G22140	chr5_17292018	trans	0,7±0,13	7.73215e-08	0.135714	essential-meiotic-endonuclease-1B
AT4G06534	chr2_19352303	trans	0,64±0,12	7.76336e-08	0.142857
AT4G14150	chr2_11394858	trans	0,69±0,13	7.77466e-08	0.121429	phragmoplast-associated-kinesin-related-protein-1
AT1G08010	chr5_13313436	trans	0,56±0,1	7.80167e-08	0.207143	GATA-transcription-factor-11
AT4G13560	chr4_7921402	cis	0,61±0,11	7.82072e-08	0.178571	Late-embryogenesis-abundant-protein-(LEA)-family-protein
AT4G20410	chr4_11014210	cis	-0,53±0,1	7.83026e-08	0.25	gamma-soluble-NSF-attachment-protein
AT3G13060	chr4_7711468	trans	0,62±0,11	7.83577e-08	0.171429	evolutionarily-conserved-C-terminal-region-5
AT5G45430	chr5_18425889	cis	-0,52±0,1	7.85093e-08	0.307143	Protein-kinase-superfamily-protein
AT1G20120	chr1_7147321	trans	-0,57±0,11	7.86147e-08	0.2	GDSL-like-Lipase/Acylhydrolase-superfamily-protein
AT5G38710	chr5_15624451	trans	0,73±0,14	7.88076e-08	0.114286	Methylenetetrahydrofolate-reductase-family-protein
AT2G43535	chr1_22581233	trans	0,49±0,09	7.891e-08	0.314286	Scorpion-toxin-like-knottin-superfamily-protein
AT1G22380	chr2_15597312	trans	0,58±0,11	7.91564e-08	0.185714	UDP-glucosyl-transferase-85A3
AT5G03450	chr5_863684	cis	0,71±0,13	7.91826e-08	0.114286	Transducin/WD40-repeat-like-superfamily-protein
AT1G14680	chr1_5040765	cis	0,49±0,09	7.92446e-08	0.35
AT3G07050	chr3_2224259	cis	0,56±0,1	7.94565e-08	0.285714	GTP-binding-family-protein
AT4G14500	chr3_7012334	trans	0,66±0,12	7.97539e-08	0.142857	Polyketide-cyclase/dehydrase-and-lipid-transport-superfamily-protein
AT1G79640	chr2_16846203	trans	-0,73±0,14	7.99062e-08	0.1	Protein-kinase-superfamily-protein
AT3G56030	chr3_20791163	cis	-0,9±0,17	7.9914e-08	0.0714286	Tetratricopeptide-repeat-(TPR)-like-superfamily-protein
[truncated: 323 more rows]
