# Supplementary material for: Genetic Regulation of Transcriptional Variation in Natural Arabidopsis thaliana Accessions
Source: G3 (Bethesda). 2016 May 24;6(8):2319–28. doi: 10.1534/g3.116.030874 (PMC4978887; doi:10.1534/g3.116.030874)
Supplement: Supplemental Material [file supp_g3.116.030874_TableS5.xlsx]

## Sheet: 工作表1
Table S5. 175 genes affected by eQTL in the population of 140 wild-collected A. thaliana accessions for which strong phenotypic effect have already been described in the literature
Locus	Gene	aSNP	bType	cReplicated	Short description	d Description of mutant phenotype	eReference	fYear
AT1G02050	LAP6	chr1_360888	cis	Yes	Less Adhesive Pollen	Abnormal pollen exine layer	C. Douglas	2010
AT1G11870	OVA7	chr1_4004173	cis	Yes	Ovule Abortion	Ovule abortion; Gametophyte defective; Early embryo defective (inferred)	D. Meinke	2005
AT1G12550	HPR3	chr1_4275390	cis	Yes	Hydroxypyruvate Reductase	Slightly elevated levels of photorespiratory intermediates; No other phenotypes detected	H. Bauwe	2011
AT1G48380	RHL1	chr1_17879415	cis	Yes	Root Hairless	Complete loss of root hairs on primary root	L. Dolan	1998
AT1G54040	TASTY	chr1_20170832	cis	Yes	Tasty	Abnormal glucosinolate composition	F. Ausubel	2001
AT1G55320	AAE18	chr1_20635146	cis	Yes	Acyl-Activation Enzyme	Insensitive to pro-auxins	J. Bussell	2009
AT1G63000	UER1	chr1_23342609	cis	Yes	UDP-4-Keto-6-Deoxy-D-Glucose-3,5-Epimerase-4-Reductase	Short root hairs	Y. Zhu	2010
AT1G63900	DAL1	chr1_23717698	cis	Yes	DIAP1-Like Protein	Susceptible to avirulent bacteria	F. Song	2011
AT1G64970	TMT1	chr1_24135673	cis	Yes	Tocopherol Methyltransferase	Slightly reduced fresh weight; Low alpha and beta tocopherol levels	P. Doermann	2003
AT2G28560	RAD51B	chr2_12237067	cis	Yes	Rad51 Paralog	Sensitive to mitomycin C (DNA cross-linking agent)	C. White	2005
AT2G32940	AGO6	chr2_13973428	cis	Yes	Argonaute	Decreased DNA methylation	J. Zhu	2007
AT2G41660	MIZ1	chr2_17409805	cis	Yes	Mizu-Kussei	Reduced hydrotropism	H. Takahashi	2007
AT3G07525	ATG10	chr3_2398863	cis	Yes	Autophagy	Slightly slower rosette growth; Reduced fertility; Late flowering; Early senescence; Sensitive to carbon starvation and limited nitrogen	R. Vierstra	2008
AT3G08970	AtERdj3A	chr3_2737991	cis	Yes		Male gametophyte defective; Homozygotes are viable: Severely reduced male fertility at high temperature; Fertility phenotype rescued at low temperature	D. Ye	2009
AT3G11220	ELO1	chr3_3513881	cis	Yes	Elongata	Very low germination rate; Slow seedling growth; Narrow leaves; Short primary root; Short inflorescence stems with abnormal architecture	M. Van Lijsebettens	2005
AT3G18165	MOS4	chr3_6222138	cis	Yes	Modifier of snc1, 4	Reduced fertility; Late flowering	X. Li	2007
AT3G23560	ALF5	chr3_8456447	cis	Yes	Aberrant Lateral Root Formation	Root growth sensitive to toxic compounds (including one in Bacto agar)	G. Fink	2001
AT3G29290	EMB2076	chr3_11238348	cis	Yes	Embryo Defective	Embryo defective; Transition	D. Meinke	2003
AT3G43210	TES	chr3_15190921	cis	Yes	Tetraspore	Reduced fertility due to defects in meiosis; Large pollen	H. Dickinson	2003
AT3G45890	RUS1	chr3_16877300	cis	Yes	Root UV-B Sensitive	Short roots; Seedling lethal when roots are exposed to UV-B light	Z. He	2009
AT3G55530	SDIR1	chr3_20593930	cis	Yes	Salt- and Drought-Induced RING Finger	Long primary root	Q. Xie	2007
AT3G59380	FTA	chr3_21945839	cis	Yes	Farnesyltransferase	Dwarf; Slow growth; Low penetrance of fasciated stems and inflorescences; Increased floral organ number; Reduced fertility; Late flowering; Large shoot meristem	S. Yalovsky	2004
AT4G00620	EMB3127	chr4_261007	cis	Yes	Embryo Defective	Embryo defective; Preglobular	D. Meinke	2011
AT4G01060	CPL3	chr4_448429	cis	Yes	Caprice-Like MYB	Increased trichome density; Abnormal root hairs	T. Wada	2008
AT4G02460	PMS1	chr4_1074131/chr5_14985436	cis/trans	Yes	Post Meiotic Segregation	Male and female gametophyte defective; Homozygotes are viable: Reduced fertility	F. Belzile	2009
AT4G19100	PAM68	chr4_10453802	cis	Yes	Photosynthesis Affected Mutant	Pale green cotyledons and leaves; Slow growth	D. Leister	2010
AT4G21320	Hsa32	chr4_11340530	cis	Yes	Heat-Stress-Associated	Sensitive to high temperature	S. Ko	2006
AT4G27060	TOR1	chr1_11506730/chr4_13571868	trans/cis	Yes	Tortifolia	Abnormal root gravitropism; Anti-clockwise twisting rosette leaves, cauline leaves, and petals	T. Hashimoto	2000
AT4G31870	GPX7	chr4_15409973	cis	Yes	Glutathione Peroxidase	Sensitive to photooxidative stress	S. Karpinski	2009
AT4G33360	FLDH	chr4_16069056	cis	Yes	Farnesol Dehydrogenase	Germination and stomatal closure insensitive to ABA	D. Crowell	2010
AT4G37925	NDH-M	chr4_17830243	cis	Yes	Subunit NDH-M of NAD(P)H:Plastoquinone Dehydrogenase Complex	Complete loss of post-illumination chlorophyll fluorescence; Slightly increased non-photochemical quenching	G. Peltier	2005
AT4G38800	MTN1	chr4_18114982	cis	Yes	Methylthioadenosine Nucleosidase	Reduced growth with MTA as source of nitrogen	M. Sauter	2010
AT4G39920	POR	chr4_18519040	cis	Yes	Porcino	Embryo defective; Preglobular; Enlarged embryo cells and endosperm nuclei	U. Mayer	2002
AT5G23020	IMS2	chr5_7703372	cis	Yes	2-Isopropylmalate Synthase	Low C8 glucosinolate levels	J. Gershenzon	2007
AT5G45610	HUS2	chr5_18496799	cis	Yes	Hydroxyurea Sensitive	Sensitive to genotoxic stress	A. Tanaka	2009
AT5G49970	AtPPOX	chr5_20333567	cis	Yes	Pyridoxin (Pyrodoxamine) 5'-phosphate Oxidase	Small root system; Reduced fertility; Sensitive to high light; Increased growth in response to sucrose; Resistant to salt	M. Daub	2007
AT5G50950	FUM2	chr5_20727510	cis	Yes	Fumarase	Low fumarate levels; Low amino acid levels in the daytime; Elevated amino acid levels at night	S. Smith	2010
AT5G64630	FAS2	chr5_25833185	cis	Yes	Fasciata	Slow growth; Short roots; Fasciated stems and inflorescences; Abnormal leaf morphology; Abnormal phyllotaxy; Reduced petal and stamen number; Narrow sepals and petals; Reduced fertility; Abnormal SAM and RAM morphology	T. Araki	2001
AT1G01690	PRD3	chr1_249475	cis	No	Putative Recombination Initiation Defect	Reduced fertility due to defects in meiosis	M. Grelon	2009
AT1G04250	AXR3	chr1_1134230	cis	No	Auxin Resistant	Complete loss of root gravitropism	O. Leyser	1998
AT1G04820	TOR2	chr1_1364944	cis	No	Tortifolia	Short, thick hypocotyl; Helical growth; Right-handed petiole torsions; Sensitive to microtubule-disrupting drugs	A. Schaffner	2009
AT1G05630	At5PT13	chr1_1681154	cis	No	Inositol Polyphosphate 5' Phosphatase	Altered vein patterning in cotyledons	H. Xue	2005
AT1G06570	PDS1	chr3_13898892	trans	No	Phytoene Desaturase	Seedling lethal (inferred from pigment defect)	D. DellaPenna	1998
AT1G08030	TPST	chr1_2492448	cis	No	Tyrosylprotein Sulfotransferase	Small cotyledons; Small, pale green leaves; Short roots and inflorescence stems; Early senescence; Abnormal vein morphology; Disorganized RAM	Y. Matsubayashi	2009
AT1G14660	AtNHX8	chr1_5030827	cis	No	Sodium Hydrogen Exchanger	Sensitive to lithium	X. Wang	2007
AT1G16150	WAKL4	chr1_5531987	cis	No	Wall-Associated Kinase-Like	Short roots; Sensitive to sodium, potassium, copper, and zinc; Resistant to nickel	Z. He	2005
AT1G19080	TTN10	chr1_6586637	cis	No	Titan	Embryo defective; Preglobular	D. Meinke	2003
AT1G19750	CSAat1B	chr1_6832148	cis	No	Cockayne Syndrome A-like Protein	Sensitive to genotoxic stress	T. Guo	2010
AT1G20050	HYD1	chr1_6947020	cis	No	Hydra	Embryo and seedling defective	K. Lindsey	2002
AT1G21270	WAK2	chr1_7447447	cis	No	Wall-Associated Kinase	Incomplete penetrance of seedling lethality; Slow growth; Small seedlings; Short roots	N. Byers	2006
AT1G24340	EMB2421	chr1_8635114	cis	No	Embryo Defective	Embryo defective; Globular	D. Meinke	2003
AT1G30620	MUR4	chr1_10864371	cis	No	Murus	Abnormal starch, anthocyanin, and chlorophyll levels; Sensitive to sugar	M. Bevan	2007
AT1G35670	AtCDPK2	chr1_13203648	cis	No	Calcium-Dependent Protein Kinase	Sensitive to drought and salt; Insensitive to ABA	D. Zhang	2007
AT1G49720	ABF1	chr1_18400592	cis	No	ABRE Binding Factor	Sensitive to freezing when not acclimated	T. Palva	2002
AT1G50500	HIT1	chr1_18716339	cis	No	Heat-Intolerant	Null: Male gametophyte defective; Embryo defective (inferred); Knockdown: Sensitive to high temperature and osmotic stress	S. Wu	2006
AT1G51965	ABO5	chr1_19314183	cis	No	ABA Overly-Sensitive	Seedling and root growth sensitive to ABA	Z. Gong	2010
AT1G53580	ETHE1	chr1_19989116	cis	No	Similar to Human ETHE1	Embryo defective; Transition	C. Makaroff	2007
AT1G56510	WRR4	chr1_21171909	cis	No	White Rust Resistance	Susceptible to Albugo candida	E. Holub	2008
AT1G65420	NPQ7	chr1_23055533/chr1_24290690	trans/cis	No	Nonphotochemical Quenching	Reduced non-photochemical quenching	K. Niyogi	2010
AT1G66340	EIN1	chr1_24734188	cis	No	Ethylene Insensitive	Sensitive to ethylene	P. Larsen	2002
AT1G67440	EMB1688	chr1_25265828	cis	No	Embryo Defective	Embryo defective; Cotyledon	D. Meinke	2002
AT1G71440	PFI	chr1_26921006	cis	No	Pfifferling	Embryo defective; Preglobular; Enlarged embryo cells and endosperm nuclei	U. Mayer	2002
AT1G75100	JAC1	chr1_28192328	cis	No	J-Domain Protein Required for Chloroplast Accumulation Response	Abnormal chloroplast movement under weak blue light and in the dark	M. Wada	2005
AT1G77140	VPS45	chr4_6758588	trans	No	Vacuolar Sorting Protein	Null: Complete male gametophyte defective; Female gametophyte defective; Knockdown: Severe dwarf	D. Bassham	2009
AT2G02955	MEE12	chr2_860116	cis	No	Maternal Effect Embryo Arrest	Female gametophyte defective; Embryo defective (inferred)	W. Yang	2007
AT2G03760	SOT12	chr2_1150723	cis	No	Sulphotransferase	Germination sensitive to ABA and salt; Seedling growth sensitive to SA; Susceptible to bacterial infection	H. Shi	2010
AT2G04530	TRZ2	chr3_16228923	trans	No	tRNase Z	Embryo defective; Globular	A. Marchfelder	2009
AT2G04550	IBR5	chr2_1579467	cis	No	Indole-3-Butyric Acid Response	Long primary root; Few, short lateral roots; Short hypocotyl; Serrated leaves; Abnormal vascular patterning	B. Bartel	2003
AT2G06510	RPA70a	chr2_2336551	trans	No	Replication Protein A	Reduced fertility due to defects in meiosis; Sensitive to genotoxic stress	K. Tamura	2009
AT2G15820	OTP51	chr2_6888822	cis	No	Organelle Transcript Processing	Lethal on soil or in normal light; Pale yellow; With exogenous sucrose under low light: Pale green; Dwarf; Slow growth	I. Small	2008
AT2G16390	DRD1	chr2_7093811	cis	No	Defective in RNA-Directed DNA Methylation	Reduced RNA-directed DNA methylation	A. Matzke	2004
AT2G17250	EMB2762	chr2_7502298	cis	No	Embryo Defective	Embryo defective; Globular	D. Meinke	2007
AT2G18390	TTN5	chr2_7987752	cis	No	Titan	Embryo defective; Preglobular; Enlarged embryo cells and endosperm nuclei	D. Meinke	2002
AT2G18710	SCY1	chr2_8112156	cis	No	SecY Homolog	Seedling lethal; Albino embryos	D. Fernandez	2011
AT2G21070	FIO1	chr2_9049079	cis	No	Fiona	Early flowering; Abnormal circadian rhythms	H. Nam	2008
AT2G21870	MGP1	chr2_9321894	cis	No	Male Gametophyte Defective	Complete male gametophyte defective; Female gametophyte defective	D. Ye	2010
AT2G22410	SLO1	chr2_9507478	cis	No	Slow Growth	Dwarf; Slow growth	M. Hsieh	2010
AT2G26460	SMU2	chr2_11264873	cis	No	Suppressors of MEC-8 and UNC-52	Slow growth; Incomplete penetrance of abnormal cotyledon number and heavy seeds	B. Larkins	2009
AT2G26830	EMB1187	chr2_11419578	cis	No	Embryo Defective	Embryo defective; Globular	D. Meinke	2002
AT2G28670	ESB2	chr2_12301537	cis	No	Enhanced Suberin	Resistant to drought; Elevated suberin levels in roots	D. Salt	2009
AT2G30280	RDM4	chr2_12910878	cis	No	RNA-Directed DNA Methylation	Increased seed dormancy; Pale green seedlings; Slow growth; Dwarf; Abnormal phyllotaxy; Abnormal rosette leaf morphology; Reduced fertility; Late flowering; Altered DNA methylation	M. Matzke	2009
AT2G31530	EMB2289	chr2_13436307	cis	No	Embryo Defective	Embryo defective; Globular	D. Meinke	2002
AT2G34790	EDA28	chr2_14679048	cis	No	Embryo Sac Development Arrest	Female gametophyte defective; Embryo defective (inferred)	V. Sundaresan	2005
AT2G37680	PAT3	chr2_15803792	cis	No	Phytochrome A Transduction	Long hypocotyl under far-red light	N. Chua	2001
AT2G37860	LCD1	chr2_15852326	cis	No	Lower Cell Density	Pale plants in response to ozone	P. Conklin	2002
AT2G40970	MYBC1	chr2_17098828	cis	No	MYB transcription factor	Resistant to freezing	J. Li	2010
AT2G42160	BRIZ1	chr2_17574128	cis	No	BRAP2 RING ZnUBP Domain-Containing Protein	Seedling lethal; Pale embryos; Delayed germination	J. Callis	2010
AT2G46240	AtBAG6	chr4_10473876	trans	No	BCL-2-Associated Athanogene	Heterozygotes: Increased branching and lateral root number; Early flowering and senescence; Incomplete penetrance of purple leaves; Homozygotes not mentioned	M. Dickman	2006
AT2G47980	SCC3	chr5_26359562	trans	No	Sister-Chromatid Cohesion Protein	No homozygous mutant plants recovered; Heterozygotes: Reduced sister chromatid alignment	I. Schubert	2009
AT2G48120	PAC	chr2_19683015	cis	No	Pale Cress	Seedling lethal (inferred from pigment defect)	P. Scolnik	1994
AT3G02680	NBS1	chr3_582584	cis	No	Nijmegen Breakage Syndrome	Sensitive to MMS (inducer of genotoxic stress) and mitomycin C (DNA cross-linking agent)	C. West	2007
AT3G02850	SKOR	chr3_627697	cis	No	Defect in SKOR K+ Channel	Low potassium levels in shoot and xylem sap	H. Sentenac	1998
AT3G05530	RPT5a	chr3_1599235	cis	No	Regulatory Particle	Null: Complete male gametophyte defective; Female gametophyte defective; Knockdown: Male gametophyte defective; Homozygotes are viable: Dwarf; Short roots; Reduced fertility	P. Guerche	2009
AT3G06430	EMB2750	chr5_10045758	trans	No	Embryo Defective	Embryo defective; Globular	D. Meinke	2003
AT3G16640	TCTP	chr3_5669704	cis	No	Translationally Controller Tumor Protein	Male gametophyte defective; Embryo defective (inferred)	J. Masle	2008
AT3G17650	PDE321	chr3_10273905	trans	No	Pigment Defective Embryo	Seedling lethal (inferred from pigment defect)	D. Meinke	2003
AT3G19570	SCO3	chr5_25494317	trans	No	Snowy Cotyledon	Null: No homozygous mutant plants recovered; Knockdown: Chlorotic cotyledons; Slight delay in growth	B. Pogson	2010
AT3G22880	DMC1	chr3_8085466	cis	No	Homolog of Yeast DMC 1	Reduced fertility due to defects in meiosis	M. Doutriaux	1999
AT3G23110	EMB2800	chr3_8227670	cis	No	Embryo Defective	Embryo defective; Cotyledon	D. Meinke	2008
AT3G26420	AtRZ-1a	chr3_9674892	cis	No		Germination and seedling growth sensitive to low temperature	H. Kang	2005
AT3G26744	ICE1	chr3_9833104	cis	No	Inducer of CBF Expression	Abnormal stomata morphology	K. Torii	2008
AT3G27730	RCK	chr3_10279321	cis	No	Rock-N-Rollers	Reduced fertility due to defects in meiosis	H. Ma	2005
AT3G28730	SSRP1	chr3_10776224	cis	No		Increased branching and leaf number; Abnormal flower and leaf morphology; Reduced fertility; Early flowering	K. Grasser	2009
AT3G46530	RPP13	chr3_17133077	cis	No	Recognition of Peronospora parasitica	Altered response to fungal infection	J. Benyon	2000
AT3G46740	TOC75	chr4_12536294	trans	No	Translocon at outer envelope membrane of chloroplasts	Embryo defective; Preglobular	P. Jarvis	2007
AT3G47390	PHS1	chr3_17461680	cis	No	Photosensitive	Dwarf; Bleached leaves; Phenotype enhanced under high light	L. Zhang	2010
AT3G47990	SIS3	chr3_17715309	cis	No	Sugar Insensitive	Insensitive to elevated sugar	S. Gibson	2010
AT3G48190	ATM	chr1_20829477	trans	No	Ataxia-Telangiectasia Mutated	Reduced female fertility	A. Tissier	2003
AT3G49180	RID3	chr3_18229388	cis	No	Root Initiation Defective	Shoots fail to regenerate from callus at high temperature	M. Sugiyama	2009
AT3G49940	LBD38	chr1_11421011	trans	No	LOB Domain-Containing Protein	Elevated anthocyanin levels in response to nitrogen	W. Scheible	2009
AT3G50820	PsbO2	chr4_5706995	trans	No	Photosystem II Subunit	Slow growth; Long, dark green leaves with bent margins	C. Spetea	2007
AT3G51820	PDE325	chr3_19215689	cis	No	Pigment Defective Embryo	Pale green seeds and seedlings	D. Meinke	2008
AT3G54280	RGD3	chr2_5407788	trans	No	Root Growth Defective	Unable to regenerate shoots from callus; Phenotype enhanced at high temperature	M. Sugiyama	2009
AT3G55830	EPC1	chr1_12244325	trans	No	Ectopically Parting Cells	High penetrance of seedling lethality on soil; Curled, thick cotyledons; Short hypocotyls; Short roots; Increased lateral root number; Pale, bleached, small rosette leaves; Complete loss of branching; Severely reduced fertility; Fragile cotyledons	A. Marchant	2005
AT4G00650	FRI	chr1_16822116/chr4_259252	trans/cis	No	Frigida	Altered vernalization requirement for flowering	C. Dean	2000
AT4G01500	NGA4	chr1_516502	trans	No	Ngatha	Altered pistil morphology	C. Ferrandiz	2009
AT4G02195	SYP42	chr4_974563	cis	No	Syntaxin of Plants	Complete male gametophyte defective	N. Raikhel	2001
AT4G03240	AtFH	chr4_1479106	trans	No	Frataxin	Embryo defective; Preglobular	D. Gomez-Casati	2007
AT4G05450	PGD6	chr4_2759845	cis	No	Pollen Germination Defective	Male and female gametophyte defective; Rare embryo defective (inferred)	S. McCormick	2009
AT4G05530	IBR1	chr4_2817353	cis	No	Indole-3-Butyric Acid Response	Insensitive to IBA	J. Bussell	2009
AT4G11150	EMB2448	chr4_6801368	cis	No	Embryo Defective	Embryo defective; Globular	D. Meinke	2003
AT4G14590	EMB2739	chr4_8374711/chr5_14551793	cis/trans	No	Embryo Defective	Embryo defective; Globular	D. Meinke	2003
AT4G15950	RDM2	chr4_9036335	cis	No	RNA-Directed DNA Methylation	Decreased DNA methylation	J. Zhu	2008
AT4G16845	VRN2	chr4_9475749	cis	No	Reduced Vernalization Response	Altered vernalization response	C. Dean	2001
AT4G16990	RLM3	chr4_9568061	cis	No	Resistance to Leptosphaeria Maculans	Susceptible to necrotrophic fungi	C. Dixelius	2008
AT4G18750	DOT4	chr4_10304955	cis	No	Defectively Organized Tributaries	Short roots; Small rosette; Abnormal leaf morphology	T. Nelson	2008
AT4G18960	AG	chr4_10381453	cis	No	Agamous	Homeotic floral transformations	E. Meyerowitz	1990
AT4G19040	EDR2	chr4_10430162	cis	No	Enhanced Disease Resistance	Resistant to powdery mildew	R. Innes	2005
AT4G19350	EMB3006	chr4_10562571	cis	No	Embryo Defective	Embryo defective; Preglobular / Globular	D. Meinke	2004
AT4G19490	AtVPS54	chr4_10616870	cis	No	VPS54 Homolog	Male and female gametophyte defective; Embryo defective (inferred)	S. Bonhomme	2008
AT4G20400	AtJmj4	chr4_11015485	cis	No	Jumonji	Early flowering independent of photoperiod	Y. Noh	2009
AT4G29860	EMB2757	chr4_14605507	cis	No	Embryo Defective	Embryo defective; Cotyledon	D. Meinke	2004
AT4G34620	SSR16	chr1_29284466	trans	No	Small Subunit Ribosomal Protein	Embryo defective; Transition	N. Fedoroff	1996
AT4G35520	MLH3	chr4_16865237	cis	No	MutL Protein Homolog	Reduced fertility	F. Franklin	2006
AT4G37270	HMA1	chr4_17552077	cis	No	Heavy Metal ATPase	Variegated leaves under high light	N. Rolland	2006
AT5G01410	RSR4	chr3_13292224	trans	No	Reduced Sugar Response	Pale green, slightly chlorotic rosette leaves; Short roots; Reduced fertility	T. Fitzpatrick	2006
AT5G02820	BIN5	chr5_638795	cis	No	Brassinosteroid Insensitive	Dwarf; Increased branching; Downward-bending leaves; Short petioles; Dark-grown seedlings are de-etiolated; Insensitive to brassinosteroids	J. Chory	2002
AT5G08370	AtAGAL2	chr5_2692864	cis	No	Alpha-Galactosidase	Curly rosette leaves: Late flowering	K. Krupinska	2007
AT5G10330	HISN6A	chr4_11121261	trans	No	Histidine Auxotroph	Null: Embryo defective; Preglobular; Knockdown: Short roots	D. Meinke	2003
AT5G12390	FIS1B	chr5_3837785	trans	No	Fission	Semi-dwarf; Abnormal mitochondria and peroxisome morphology	J. Hu	2008
AT5G13690	CYL1	chr3_16326916	trans	No	Cyclops	Embryo defective; Preglobular	M. Devic	2008
AT5G14250	FUS11	chr5_4600661	cis	No	Fusca	Seedling lethal; Red seedlings due anthocyanin accumulation	X. Deng	2001
AT5G15920	EMB2782	chr4_6804353/chr5_5208450	trans/cis	No	Embryo Defective	Embryo defective; Preglobular	D. Meinke	2008
AT5G17420	IRX3	chr1_29311910	trans	No	Irregular Xylem	Collapsed xylem; Cellulose-deficient secondary walls	S. Turner	1999
AT5G20240	PI	chr3_12987992	trans	No	Pistillata	Homeotic floral transformations	E. Meyerowitz	1994
AT5G20350	TIP1	chr5_6876585	cis	No	Tip Growth Defective	Male gametophyte defective; Homozygotes are viable: Semi-dwarf; Small rosette; Reduced male fertility; Late flowering; Early senescence; Short, branched root hairs	S. Ford	1993
AT5G20730	NPH4	chr5_7044231	cis	No	Non-Phototropic Hypocotyl	Altered inflorescence gravitropism; Reduced phototropism	E. Liscum	2000
AT5G20850	AtRAD51	chr1_11531283	trans	No	RAS Associated with Diabetes Protein	Completely male and female sterile due to defects in meiosis	B. Reiss	2004
AT5G23010	MAM1	chr5_7700167	cis	No	Methylthioalkylmalate Synthase	Abnormal glucosinolate composition	T. Mitchell-Olds	2001
AT5G23570	SGS3	chr5_7938150	cis	No	Suppressor of Gene Silencing	Susceptible to viral infection	H. Vaucheret	2000
AT5G24310	ABIL3	chr5_8273614	cis	No	ABL Interactor-Like Protein	Distorted trichomes	J. Uhrig	2010
AT5G26240	CLC-D	chr5_9190048	cis	No	Chloride Channel D	Short roots; Sensitive to concanamycin A (vacuole proton pump inhibitor)	U. Ludwig	2007
AT5G34850	PAP26	chr5_13108258	cis	No	Purple Acid Phosphatase	Low phosphate levels; Sensitive to phosphate starvation	W. Plaxton	2010
AT5G35840	PHYC	chr5_14009659	cis	No	Phytochrome C	Long hypocotyl under red light	P. Quail	2002
AT5G37055	SEF	chr5_14642272	cis	No	Serrated Leaves and Early Flowering	Serrated leaves; Increased petal number; Small siliques; Early flowering	I. Lee	2007
AT5G39710	EMB2745	chr5_15895781	cis	No	Embryo Defective	Embryo defective; Cotyledon	D. Meinke	2003
AT5G41150	UVH1	chr5_16469400	cis	No	Ultraviolet Hypersensitive	Early senescence; Sensitive to UV light and ionizing radiation	D. Mount	2000
AT5G42790	ARS5	chr3_15887691	trans	No	Arsenic Tolerance	Resistant to arsenic	J. Schroeder	2009
AT5G43940	HOT5	chr5_17684842	cis	No	Sensitive to Hot Temperatures	Semi-dwarf; Increased branching; Few rosette leaves; Distorted, pale green leaves; Reduced fertility; Sensitive to high temperature; Lethal when grown on nutrient plates	E. Vierling	2008
AT5G44750	REV1	chr5_18049110	cis	No	Reversionless	Sensitive to UV-B light	S. Takahashi	2008
AT5G45260	RRS1	chr5_18327098	cis	No	Resistance to Ralstonia solanacearum	Susceptible to fungal infection	Y. Narusaka	2009
AT5G48670	FEM111	chr5_19739149	cis	No		Complete female gametophyte defective	G. Drews	2006
AT5G49510	PFD3	chr5_20080369	cis	No	Prefoldin	Dwarf; Slow growth; Slightly darker green; Short hypocotyl; Late flowering; Abnormal pavement cell morphology and microtubule development; Sensitive to salt	J. Salinas	2009
AT5G49930	EMB1441	chr5_20314076	cis	No	Embryo Defective	Embryo defective; Globular	D. Meinke	2002
AT5G54260	MRE11	chr5_1280017	trans	No	Meiotic Recombination	Dwarf; Sterile; Long telomeres; Sensitive to genotoxic stress	P. Bundock	2002
AT5G54650	FH5	chr5_21426099	NA	No	Formin Homology	Delayed endosperm cellularization; No other phenotypes detected	F. Berger	2005
AT5G55170	SUM3	chr4_616041	trans	No	Small Ubiquitin-Like Modifier	Late flowering independent of photoperiod	F. Takken	2010
AT5G55810	AtNMNAT	chr5_22585634	cis	No	Nicotinate/Nicotinamide Mononucleotide Adenyltransferase	Male gametophyte defective; Rare embryo defective	H. Uchimiya	2007
AT5G57880	MPS1	chr5_23449524	cis	No	Multipolar Spindle	Reduced male and female fertility	Z. Yang	2009
AT5G58600	PMR5	chr5_23680788	cis	No	Powdery Mildew Resistant	Short, rounded leaves; Elevated pectin and uronic acid levels in cell wall; Resistant to fungal infection	S. Sommerville	2004
AT5G60410	AtSIZ1	chr5_24292611	cis	No		Sensitive to phosphate starvation	P. Hasegawa	2005
AT5G62310	IRE	chr5_25075437	trans	No	Incomplete Root Hair Elongation	Short root hairs	K. Okada	2002
AT5G64050	OVA3	chr5_25633453	cis	No	Ovule Abortion	Ovule abortion; Male and female gametophyte defective; Early embryo defective (inferred)	D. Meinke	2005
AT5G64440	AtFAAH	chr5_25766681	cis	No	Fatty Acid Amide Hydrolase	Short primary root; Narrow cotyledons; Short hypocotyl	E. Blancaflor	2006
AT5G66130	RAD17	chr5_26430031	cis	No	Radiation Sensitive	Sensitive to DNA damaging agents; Increased intrachromosomal recombination frequency	H. Puchta	2004
aSNP: Peak SNP in eQTL analysis; bType: cis/trans = peak SNP located </>1Mb from expressed gene; cReplicated: eQTL replicated in Dubin collection of Swedish Accessions ; d Description of mutant phenotype: Description of the mutant phenotype from relevant publication; e-f: Individual involved with identification of gene responsible for mutant phenotype, along with date of publication or database r…
