# Supplementary material for: Genetic Regulation of Transcriptional Variation in Natural Arabidopsis thaliana Accessions
Source: G3 (Bethesda). 2016 May 24;6(8):2319–28. doi: 10.1534/g3.116.030874 (PMC4978887; doi:10.1534/g3.116.030874)
Supplement: Supplemental Material [file supp_g3.116.030874_TableS6.xlsx]

## Sheet: 工作表1
Table S6. 649 cis-eQTL detected in the population of 140 wild-collected A. thaliana accessions that were replicated in the population of 107 wild-collected Swedish A. thaliana accessions.
			Schmitz-data				Dubin-data
Locus	aSNP	bGenotype	ca±SE	dMAF	eP-value		ca±SE	dMAF	eP-value
AT1G01355	chr1_133794	A/A	-0,51±0,09	0.135714	2.23687e-09		-0.36±0.09	0.0747664	2.94083e-05
AT1G02000	chr1_346016	T/T	-0,52±0,09	0.435714	9.38403e-10		-0.53±0.1	0.17757	6.45142e-08
AT1G02050	chr1_360888	C/C	-0,79±0,09	0.35	1.59868e-17		-0.77±0.11	0.299065	5.42944e-12
AT1G02260	chr1_442418	T/T	-0,66±0,09	0.0785714	1.14043e-13		-0.62±0.1	0.401869	1.49413e-10
AT1G02300	chr1_454505	T/T	-0,35±0,08	0.2	4.12965e-05		-0.42±0.1	0.224299	1.62673e-05
AT1G02770	chr1_474285	A/A	0,49±0,11	0.107143	6.33111e-06		0.3±0.1	0.308411	0.00271508
AT1G02850	chr1_677970	A/A	0,26±0,09	0.0857143	0.00217969		0.46±0.1	0.0747664	1.99015e-06
AT1G03180	chr1_794740	G/G	0,42±0,09	0.0571429	1.88142e-06		0.41±0.1	0.121495	2.08305e-05
AT1G03230	chr1_787587	A/A	0,38±0,08	0.571429	6.45825e-06		0.61±0.1	0.224299	2.8572e-10
AT1G03430	chr1_847854	A/A	-0,65±0,11	0.107143	2.49632e-09		-0.61±0.11	0.0654206	5.01509e-08
AT1G03905	chr1_993375	G/G	0,8±0,1	0.0571429	9.48029e-17		0.79±0.11	0.476635	1.3281e-13
AT1G04090	chr1_926370	T/T	0,32±0,1	0.0571429	0.00102457		0.44±0.1	0.373832	4.44978e-06
AT1G04425	chr1_1193354	T/T	0,59±0,08	0.271429	2.52073e-12		0.73±0.1	0.327103	2.52624e-14
AT1G05550	chr1_1737628	T/T	0,51±0,12	0.464286	1.97437e-05		0.52±0.1	0.0560748	1.08682e-07
AT1G05720	chr1_1717336	A/A	-0,49±0,09	0.442857	2.42826e-07		-0.68±0.12	0.401869	8.47676e-09
AT1G05835	chr1_1762555	G/G	-0,44±0,08	0.0785714	1.98209e-07		-0.6±0.1	0.401869	1.00969e-09
AT1G06640	chr1_2034485	G/G	-0,58±0,14	0.171429	3.89999e-05		-0.92±0.17	0.0560748	2.23525e-08
AT1G07350	chr1_2260475	G/G	0,51±0,08	0.221429	1.6155e-09		0.42±0.1	0.299065	1.58823e-05
AT1G07660	chr1_2378193	A/A	0,79±0,12	0.0785714	7.29914e-12		0.52±0.1	0.261682	6.99088e-08
AT1G07780	chr1_2378193	A/A	0,45±0,12	0.0571429	9.10818e-05		0.51±0.09	0.383178	5.48561e-08
AT1G07790	chr1_2382624	T/T	0,65±0,12	0.0571429	2.18737e-08		0.49±0.1	0.261682	5.36894e-07
AT1G09490	chr1_3075310	C/C	-0,39±0,1	0.585714	0.000206113		-0.44±0.13	0.186916	0.000427417
AT1G09500	chr1_3131332	C/C	0,22±0,1	0.164286	0.0226778		0.67±0.18	0.214953	0.000176499
AT1G10230	chr1_3405791	A/A	0,31±0,1	0.114286	0.00139993		0.86±0.19	0.476635	1.07555e-05
AT1G10865	chr1_3616706	A/A	-0,52±0,08	0.0928571	7.65355e-10		-0.6±0.11	0.0560748	7.22724e-08
AT1G11070	chr1_3693829	A/A	-0,71±0,13	0.121429	3.15375e-08		-0.27±0.11	0.224299	0.009744
AT1G11180	chr1_3714563	C/C	0,34±0,12	0.492857	0.00505659		0.74±0.17	0.495327	8.01785e-06
AT1G11240	chr1_3758989	A/A	-0,62±0,1	0.114286	1.7352e-10		-0.45±0.1	0.0841121	1.21611e-05
AT1G11280	chr1_3772921	T/T	-0,43±0,08	0.114286	4.71281e-07		-0.48±0.11	0.0841121	5.59094e-06
AT1G11420	chr1_3850062	A/A	-0,68±0,13	0.428571	1.16926e-07		-0.4±0.1	0.383178	2.76231e-05
AT1G11800	chr1_3936486	T/T	-0,43±0,09	0.0785714	3.10235e-06		-0.37±0.1	0.158879	0.000167945
AT1G11870	chr1_4002668	A/A	0,41±0,08	0.6	1.33004e-06		0.45±0.1	0.28972	1.72527e-05
AT1G11880	chr1_4022150	A/A	-0,42±0,08	0.507143	4.48049e-07		-0.28±0.12	0.0654206	0.0182931
AT1G12200	chr1_4132980	G/G	0,68±0,11	0.0785714	1.06608e-09		0.69±0.1	0.214953	1.61123e-12
AT1G12230	chr1_4149174	G/G	0,68±0,13	0.15	3.04934e-07		0.82±0.11	0.0560748	6.00265e-14
AT1G12350	chr1_4207654	C/C	0,67±0,09	0.114286	3.07767e-14		0.44±0.1	0.0654206	4.67652e-06
AT1G12530	chr1_4272302	G/G	-0,42±0,1	0.364286	1.49042e-05		-0.44±0.1	0.0747664	2.63718e-05
AT1G12550	chr1_4273859	A/A	-0,54±0,08	0.0785714	1.92864e-10		-0.73±0.1	0.0747664	3.10674e-12
AT1G12750	chr1_4353910	C/C	-0,48±0,09	0.271429	2.10517e-07		-0.64±0.1	0.140187	9.6211e-11
AT1G12790	chr1_4361418	G/G	-0,77±0,09	0.264286	3.28618e-18		-0.67±0.1	0.28972	1.2799e-11
AT1G13580	chr1_4640900	G/G	-0,37±0,09	0.207143	1.24551e-05		-0.6±0.1	0.317757	6.32e-10
AT1G13780	chr1_4735035	G/G	0,78±0,09	0.0928571	2.45554e-17		0.73±0.11	0.214953	3.07189e-11
AT1G13820	chr1_4738415	G/G	0,68±0,13	0.0714286	1.4827e-07		0.72±0.15	0.308411	9.76595e-07
AT1G14520	chr1_4972842	A/A	-0,82±0,17	0.171429	1.84859e-06		-0.67±0.12	0.383178	5.37358e-08
AT1G14700	chr1_5056701	T/T	-0,77±0,09	0.371429	3.22534e-16		-0.73±0.1	0.271028	1.74194e-14
AT1G15280	chr1_5261771	C/C	0,57±0,08	0.0571429	1.0897e-11		0.36±0.11	0.0747664	0.00056922
AT1G16160	chr1_5305118	T/T	-0,29±0,08	0.0714286	0.000480935		-0.27±0.07	0.373832	3.18933e-05
AT1G16210	chr1_5602451	T/T	-0,53±0,1	0.55	5.36781e-08		-0.46±0.13	0.252336	0.000366891
AT1G16340	chr1_5631781	G/G	-0,33±0,08	0.0714286	7.32398e-05		-0.25±0.1	0.35514	0.0150065
AT1G16445	chr1_5632013	G/G	0,43±0,09	0.15	7.33859e-07		0.33±0.12	0.485981	0.0044453
AT1G16900	chr1_6103841	A/A	0,71±0,14	0.0571429	2.03609e-07		0.4±0.12	0.0841121	0.000447721
AT1G17240	chr1_5897950	G/G	0,42±0,08	0.271429	4.31433e-07		0.31±0.08	0.373832	0.000138595
AT1G17270	chr1_5918999	C/C	0,4±0,09	0.478571	4.64975e-06		0.54±0.1	0.0841121	4.47227e-08
AT1G17890	chr1_6155204	A/A	0,48±0,09	0.492857	1.30673e-08		0.47±0.1	0.0747664	1.33335e-06
AT1G18773	chr1_6473466	C/C	0,76±0,1	0.1	6.2018e-14		0.68±0.1	0.392523	5.78496e-12
AT1G18940	chr1_6554452	G/G	0,66±0,11	0.0642857	1.84625e-09		0.67±0.13	0.345794	1.79817e-07
AT1G19400	chr1_6701737	T/T	-0,5±0,09	0.3	1.13527e-07		-0.79±0.1	0.102804	1.02092e-15
AT1G20225	chr1_7012120	G/G	0,72±0,1	0.55	4.59322e-12		0.52±0.15	0.112149	0.000707638
AT1G20490	chr1_7165949	T/T	-0,47±0,09	0.507143	1.11908e-07		-0.45±0.1	0.336449	2.17851e-06
AT1G20620	chr1_7198841	T/T	0,4±0,12	0.157143	0.000877291		0.29±0.1	0.439252	0.00245831
AT1G20693	chr1_7177247	A/A	-0,52±0,09	0.414286	1.32579e-08		-0.25±0.1	0.28972	0.0080733
AT1G21120	chr1_7398878	T/T	-0,42±0,09	0.1	1.43277e-06		-0.6±0.09	0.383178	2.02389e-10
AT1G21210	chr1_7443462	G/G	0,84±0,13	0.371429	8.55181e-11		0.7±0.1	0.0841121	7.74513e-13
AT1G22370	chr1_7901643	C/C	-0,3±0,09	0.235714	0.000357118		-0.41±0.1	0.411215	4.35016e-05
AT1G22440	chr1_7923369	G/G	0,52±0,1	0.342857	4.15868e-07		0.57±0.09	0.420561	2.10176e-10
AT1G22650	chr1_7991470	T/T	-0,26±0,09	0.307143	0.00457657		-0.58±0.1	0.205607	1.45035e-08
AT1G23120	chr1_8203729	A/A	0,22±0,09	0.107143	0.014762		0.44±0.1	0.186916	4.11624e-06
AT1G23130	chr1_8264101	G/G	-0,26±0,09	0.542857	0.00393371		-0.56±0.11	0.495327	1.44175e-07
AT1G23140	chr1_8203853	C/C	-0,77±0,12	0.271429	1.64801e-10		-0.7±0.11	0.149533	1.35803e-10
AT1G23750	chr1_8402914	G/G	-0,37±0,09	0.378571	2.1055e-05		-0.4±0.1	0.271028	8.24178e-05
AT1G23850	chr1_8426708	G/G	-0,74±0,11	0.45	9.22184e-12		-0.82±0.12	0.373832	4.95501e-12
AT1G23970	chr1_8481515	A/A	0,48±0,1	0.0785714	5.65443e-07		0.4±0.1	0.392523	4.10636e-05
AT1G24240	chr1_8588436	C/C	0,61±0,09	0.0785714	2.18865e-12		0.67±0.1	0.0747664	6.69175e-12
AT1G24265	chr1_8622211	T/T	0,53±0,11	0.157143	1.10224e-06		0.47±0.12	0.205607	4.92593e-05
AT1G26200	chr1_8664505	G/G	0,41±0,1	0.271429	6.26975e-05		0.33±0.12	0.280374	0.00605143
AT1G26530	chr1_9200314	T/T	-0,26±0,09	0.507143	0.0032906		-0.66±0.13	0.0560748	1.2479e-07
AT1G26920	chr1_9328434	A/A	0,47±0,09	0.0857143	6.40829e-08		0.54±0.1	0.233645	1.64056e-07
AT1G26940	chr1_9340882	C/C	0,49±0,08	0.514286	7.87907e-09		0.32±0.1	0.0560748	0.000732319
AT1G27190	chr1_9439514	G/G	0,5±0,09	0.242857	4.70657e-09		0.4±0.1	0.214953	3.4152e-05
AT1G27530	chr1_9559801	T/T	-0,46±0,1	0.264286	4.14318e-06		-0.2±0.1	0.0654206	0.0411031
AT1G28620	chr1_10048508	C/C	-0,59±0,12	0.0857143	3.95128e-07		-0.69±0.12	0.280374	2.36641e-09
AT1G28670	chr1_10077700	T/T	-0,32±0,14	0.428571	0.0196706		-0.65±0.12	0.233645	6.76261e-08
AT1G30050	chr3_18913580	C/C	-0,38±0,17	0.357143	0.0246302		-0.25±0.08	0.364486	0.00156751
AT1G30860	chr1_10985838	A/A	0,59±0,1	0.0857143	5.29429e-09		0.45±0.1	0.196262	5.29274e-06
AT1G31200	chr1_11586591	A/A	-0,36±0,11	0.335714	0.00156012		-0.49±0.15	0.345794	0.0015232
AT1G31600	chr1_11314334	T/T	-0,62±0,11	0.0571429	5.73109e-09		-0.6±0.1	0.308411	7.41002e-10
AT1G31750	chr1_11292268	T/T	0,33±0,1	0.357143	0.000899193		0.28±0.09	0.168224	0.00303128
AT1G32090	chr1_11540381	G/G	0,46±0,09	0.442857	1.67957e-07		0.3±0.1	0.383178	0.00310517
AT1G33080	chr1_11964044	G/G	-0,39±0,09	0.55	2.40495e-05		-0.34±0.1	0.0747664	0.0010989
AT1G33480	chr1_12150508	A/A	0,57±0,11	0.207143	6.42834e-07		0.54±0.11	0.345794	6.91909e-07
AT1G33790	chr1_12244324	T/T	0,39±0,09	0.507143	5.71663e-06		0.49±0.1	0.299065	2.86926e-07
AT1G33990	chr1_12351037	G/G	0,65±0,08	0.114286	1.14177e-14		0.45±0.1	0.233645	4.62138e-06
AT1G34210	chr1_12459258	C/C	0,51±0,09	0.0928571	5.89262e-09		0.4±0.1	0.140187	3.3964e-05
AT1G34340	chr1_12533162	T/T	0,78±0,14	0.385714	6.61974e-08		0.53±0.13	0.0560748	2.47649e-05
AT1G34480	chr1_12555439	G/G	0,25±0,09	0.207143	0.00942708		0.43±0.1	0.345794	7.75192e-06
AT1G34570	chr1_12656117	C/C	-0,69±0,11	0.135714	3.66825e-10		-0.65±0.11	0.0654206	7.31139e-10
AT1G34630	chr1_12690160	A/A	-0,51±0,09	0.371429	3.03215e-08		-0.29±0.11	0.0560748	0.00938216
AT1G35230	chr1_12808695	G/G	0,44±0,13	0.192857	0.000918129		0.68±0.16	0.420561	1.13171e-05
AT1G35320	chr1_12957332	G/G	-0,63±0,1	0.307143	5.40479e-10		-0.4±0.07	0.112149	5.95991e-08
AT1G35560	chr1_13117589	C/C	-0,5±0,09	0.242857	5.12844e-09		-0.67±0.13	0.308411	9.23802e-08
AT1G43245	chr1_16310196	A/A	-0,6±0,08	0.0571429	7.41266e-13		-0.56±0.1	0.102804	6.42713e-09
AT1G43640	chr1_16441326	T/T	0,77±0,1	0.2	3.32826e-14		0.72±0.1	0.429907	1.73786e-12
AT1G45170	chr1_17070377	T/T	0,31±0,1	0.142857	0.0022369		0.45±0.1	0.158879	2.87107e-06
AT1G47420	chr1_17396376	T/T	-0,55±0,1	0.0714286	1.09152e-07		-0.34±0.12	0.457944	0.004547
AT1G47480	chr1_17418151	G/G	-0,51±0,09	0.85	5.34156e-08		-0.4±0.1	0.149533	3.79364e-05
AT1G47530	chr1_17454430	G/G	0,52±0,1	0.185714	5.26567e-08		0.44±0.1	0.0654206	1.98225e-05
AT1G48380	chr1_17879580	A/A	0,71±0,11	0.192857	3.0554e-11		0.41±0.1	0.130841	2.25468e-05
AT1G48605	chr1_18011492	C/C	0,37±0,09	0.0857143	3.76731e-05		0.36±0.1	0.0747664	0.000247843
AT1G48740	chr1_18026575	G/G	0,46±0,1	0.185714	1.0068e-05		0.47±0.09	0.448598	3.87667e-07
AT1G49630	chr1_18370101	G/G	-0,66±0,08	0.1	5.10669e-15		-0.61±0.1	0.373832	1.04001e-09
AT1G49980	chr1_18507818	T/T	-0,74±0,09	0.271429	5.45953e-17		-0.71±0.1	0.140187	1.89926e-13
AT1G51860	chr1_19395243	G/G	-0,58±0,14	0.521429	3.58636e-05		-0.41±0.09	0.233645	8.42817e-06
AT1G52290	chr1_19459971	A/A	-0,62±0,12	0.442857	3.09863e-07		-0.6±0.1	0.0841121	1.22102e-08
AT1G52550	chr1_19574670	C/C	0,74±0,14	0.271429	5.44327e-08		0.78±0.12	0.168224	1.37777e-11
AT1G52590	chr1_19553810	A/A	0,51±0,11	0.0857143	7.98025e-06		0.56±0.13	0.280374	2.07656e-05
AT1G52710	chr1_19414665	A/A	-0,38±0,1	0.492857	8.92906e-05		-0.35±0.11	0.0841121	0.00222341
AT1G52800	chr1_19659309	A/A	-0,58±0,08	0.114286	9.00201e-12		-0.58±0.09	0.271028	7.94733e-11
AT1G53080	chr1_19738403	C/C	0,32±0,08	0.0714286	0.000126068		0.24±0.09	0.168224	0.00904729
AT1G53830	chr1_20100295	C/C	-0,66±0,09	0.25	2.83396e-14		-0.51±0.12	0.46729	1.06589e-05
AT1G54040	chr1_20157965	T/T	-0,8±0,16	0.0857143	1.00087e-06		-0.79±0.12	0.457944	1.8371e-10
AT1G54050	chr1_20176520	A/A	0,49±0,09	0.0785714	8.59817e-08		0.79±0.11	0.205607	6.18675e-12
AT1G54260	chr1_20588156	A/A	-0,83±0,18	0.0928571	4.48521e-06		-0.4±0.2	0.485981	0.0479933
AT1G55320	chr1_20635146	A/A	-0,54±0,09	0.0571429	1.57979e-09		-0.29±0.1	0.373832	0.00364976
AT1G56120	chr1_20993126	G/G	-0,66±0,08	0.207143	3.69515e-15		-0.51±0.1	0.28972	1.28852e-07
AT1G56130	chr1_20985936	A/A	-0,54±0,08	0.0785714	1.92231e-10		-0.4±0.09	0.196262	1.9605e-05
AT1G57600	chr1_21335444	G/G	0,63±0,12	0.1	2.71781e-07		0.4±0.1	0.364486	2.95005e-05
AT1G57770	chr1_21394855	C/C	0,68±0,13	0.0714286	6.94954e-08		0.42±0.1	0.280374	2.13302e-05
AT1G58270	chr1_21614442	C/C	0,66±0,09	0.364286	1.35598e-14		0.78±0.09	0.457944	2.35316e-18
AT1G58280	chr1_21614442	C/C	0,65±0,09	0.535714	5.45272e-14		0.61±0.11	0.392523	8.45089e-09
AT1G58300	chr1_21674226	C/C	-0,57±0,11	0.307143	4.0636e-07		-0.3±0.09	0.130841	0.00112331
AT1G59840	chr1_22029068	T/T	-0,35±0,09	0.235714	6.54012e-05		-0.51±0.11	0.0747664	2.39715e-06
AT1G60620	chr1_22292954	T/T	-0,27±0,08	0.471429	0.00174044		-0.47±0.11	0.46729	9.53572e-06
AT1G60630	chr1_22341984	C/C	-0,39±0,08	0.521429	3.73122e-06		-0.47±0.1	0.457944	1.07843e-06
AT1G60700	chr1_22359845	G/G	-0,34±0,09	0.0857143	9.4668e-05		-0.42±0.11	0.0841121	7.77574e-05
AT1G60730	chr1_22358494	A/A	0,49±0,09	0.0642857	1.75129e-08		0.47±0.1	0.299065	3.07138e-06
AT1G60740	chr1_24559034	A/A	-0,48±0,1	0.107143	7.98123e-07		-0.61±0.11	0.0560748	1.5022e-08
AT1G61230	chr1_22577822	A/A	0,46±0,09	0.371429	6.89665e-08		0.37±0.08	0.364486	1.4091e-05
AT1G61280	chr1_22703776	C/C	-0,41±0,11	0.0785714	0.000322149		-0.47±0.14	0.46729	0.00106736
AT1G61380	chr1_21966164	C/C	-0,27±0,08	0.0571429	0.00118079		-0.22±0.1	0.401869	0.0321918
AT1G61500	chr1_22686463	A/A	-0,5±0,09	0.0642857	6.18277e-09		-0.4±0.09	0.485981	8.94816e-06
AT1G63000	chr1_23342373	G/G	0,41±0,13	0.114286	0.000982535		0.53±0.12	0.345794	6.56656e-06
AT1G63110	chr1_23408542	G/G	0,55±0,14	0.0571429	0.000160167		0.42±0.12	0.364486	0.000591917
AT1G63180	chr1_23461440	T/T	-0,2±0,09	0.107143	0.0248376		-0.62±0.13	0.0747664	2.38053e-06
AT1G63855	chr1_23701054	G/G	-0,67±0,11	0.107143	1.51997e-10		-0.25±0.1	0.0747664	0.00863038
AT1G63900	chr1_23718116	T/T	0,66±0,1	0.428571	3.17695e-12		0.43±0.1	0.0560748	2.1959e-05
AT1G64150	chr1_23813948	A/A	0,63±0,09	0.428571	2.45506e-13		0.6±0.1	0.0654206	2.72878e-09
AT1G64355	chr1_23887201	G/G	-0,47±0,09	0.0928571	1.95095e-07		-0.35±0.1	0.373832	0.000525525
AT1G64840	chr1_24090730	C/C	0,44±0,1	0.0785714	2.10815e-05		0.39±0.1	0.130841	0.000106271
AT1G64970	chr1_24136076	G/G	0,5±0,09	0.0857143	1.816e-08		0.46±0.1	0.0560748	1.86487e-06
AT1G65080	chr1_24176717	T/T	0,53±0,09	0.235714	4.22916e-09		0.52±0.1	0.392523	6.45768e-08
AT1G65200	chr1_24223190	T/T	0,41±0,09	0.114286	3.90156e-06		0.43±0.09	0.457944	3.94303e-06
AT1G66700	chr1_24878797	T/T	-0,62±0,1	0.4	1.27513e-10		-0.55±0.12	0.0560748	2.37885e-06
AT1G66860	chr1_24948678	T/T	0,63±0,09	0.0571429	1.50639e-13		0.47±0.09	0.280374	3.16621e-08
AT1G66930	chr1_24948678	T/T	0,58±0,09	0.242857	1.05317e-11		0.11±0.05	0.0747664	0.0302103
AT1G66980	chr1_24998827	G/G	0,45±0,09	0.178571	2.98859e-07		0.43±0.1	0.485981	1.62528e-05
AT1G67460	chr1_25276982	G/G	0,45±0,11	0.0642857	8.04856e-05		0.26±0.07	0.383178	9.14813e-05
AT1G69400	chr1_26088853	T/T	0,39±0,08	0.328571	4.35223e-06		0.39±0.1	0.214953	7.35054e-05
AT1G69485	chr1_26117628	T/T	-0,56±0,09	0.135714	9.08974e-10		-0.41±0.09	0.28972	1.10374e-05
AT1G69540	chr1_26147776	A/A	-0,55±0,1	0.0928571	3.21625e-08		-0.28±0.12	0.233645	0.019107
AT1G70830	chr1_26742845	T/T	-0,38±0,1	0.121429	0.00021207		-0.3±0.1	0.299065	0.00165489
AT1G70890	chr1_26712510	G/G	0,21±0,09	0.0928571	0.0260076		0.38±0.1	0.168224	0.000245972
AT1G70985	chr1_26766444	A/A	0,56±0,12	0.128571	3.55798e-06		0.29±0.09	0.0560748	0.00242766
AT1G72020	chr1_27109058	T/T	-0,32±0,09	0.0785714	0.000487932		-0.34±0.1	0.429907	0.000404949
AT1G72030	chr1_27109250	A/A	0,41±0,09	0.0785714	1.17135e-05		0.43±0.1	0.429907	9.01347e-06
AT1G72130	chr1_27136812	G/G	0,57±0,09	0.1	1.68091e-09		0.72±0.13	0.149533	1.15955e-08
AT1G72140	chr1_27171837	T/T	0,27±0,08	0.221429	0.00152967		0.36±0.11	0.242991	0.000882945
AT1G72190	chr1_27203172	A/A	-0,31±0,08	0.107143	0.000216209		-0.3±0.1	0.0560748	0.00399468
AT1G72800	chr1_27396038	G/G	0,48±0,09	0.764286	3.20346e-08		0.46±0.11	0.495327	1.24341e-05
AT1G73570	chr1_27648874	G/G	-0,23±0,08	0.0857143	0.00717556		-0.37±0.12	0.252336	0.00147686
AT1G74280	chr1_27934205	T/T	0,48±0,08	0.457143	1.56516e-08		0.43±0.1	0.0654206	6.08642e-06
AT1G74290	chr1_27934467	A/A	-0,83±0,14	0.0571429	1.07973e-09		-0.51±0.12	0.35514	1.95979e-05
AT1G74780	chr1_28105706	G/G	-0,64±0,14	0.0642857	2.34019e-06		-0.21±0.1	0.336449	0.0328009
AT1G75560	chr1_28371780	T/T	-0,4±0,08	0.507143	2.60859e-06		-0.29±0.1	0.102804	0.00240647
AT1G76300	chr1_28639230	A/A	0,54±0,13	0.271429	3.79452e-05		0.45±0.1	0.383178	7.41918e-06
AT1G76530	chr1_28714983	T/T	0,43±0,09	0.564286	3.7391e-07		0.38±0.1	0.336449	0.000115765
AT1G76850	chr1_28859683	G/G	0,36±0,09	0.935714	3.98002e-05		0.44±0.1	0.112149	4.78493e-06
AT1G77230	chr1_28965278	G/G	0,55±0,08	0.0642857	9.09225e-11		0.23±0.1	0.299065	0.0199328
AT1G77720	chr1_29210222	G/G	0,81±0,11	0.164286	6.47119e-14		0.41±0.1	0.280374	3.48273e-05
AT1G78450	chr1_29511437	A/A	-0,71±0,11	0.05	1.63083e-10		-0.37±0.1	0.373832	0.000430707
AT1G78820	chr1_29638971	G/G	0,33±0,09	0.114286	0.00032317		0.37±0.1	0.476635	0.000110219
AT1G78970	chr1_29703723	C/C	0,57±0,11	0.121429	7.55961e-08		0.42±0.13	0.224299	0.00161171
AT1G79529	chr1_29915978	G/G	-0,69±0,11	0.0785714	1.35008e-10		-0.48±0.1	0.261682	1.83924e-06
AT1G80555	chr1_30287050	G/G	-0,79±0,09	0.542857	1.66173e-19		-0.73±0.1	0.252336	2.80639e-13
AT1G80860	chr1_30383702	A/A	-0,43±0,08	0.535714	3.52409e-07		-0.39±0.1	0.457944	5.18337e-05
AT2G01090	chr2_81914	T/T	0,52±0,09	0.0714286	3.20588e-09		0.72±0.09	0.0560748	3.31556e-14
AT2G02240	chr2_593637	A/A	0,33±0,11	0.314286	0.002272		0.5±0.1	0.168224	1.69833e-07
AT2G02590	chr2_705249	A/A	0,65±0,09	0.428571	1.55569e-12		0.55±0.11	0.0934579	2.88711e-07
AT2G02770	chr2_761410	A/A	0,42±0,1	0.207143	5.31903e-05		0.47±0.11	0.0747664	9.05692e-06
AT2G02960	chr2_861154	G/G	-0,19±0,08	0.114286	0.0228349		-0.53±0.1	0.411215	1.05818e-07
AT2G04170	chr2_1424281	A/A	0,71±0,09	0.1	2.72596e-15		0.6±0.1	0.168224	6.10698e-10
AT2G04800	chr2_1688388	T/T	-0,57±0,12	0.0571429	1.17018e-06		-0.44±0.09	0.242991	6.05294e-07
AT2G14090	chr2_5930277	C/C	0,52±0,1	0.264286	1.78155e-07		0.37±0.09	0.383178	4.69256e-05
AT2G15042	chr2_6511737	T/T	-0,79±0,1	0.792857	7.85167e-16		-0.43±0.08	0.140187	1.72166e-08
AT2G15310	chr2_6655004	G/G	-0,57±0,08	0.15	9.22458e-12		-0.39±0.1	0.420561	4.0038e-05
AT2G16530	chr2_7163650	G/G	-0,78±0,09	0.0714286	1.23597e-17		-0.71±0.1	0.0841121	2.14636e-13
AT2G16595	chr2_7197748	A/A	-0,41±0,08	0.457143	1.17588e-06		-0.36±0.1	0.0654206	0.000429785
AT2G17320	chr2_7549380	C/C	0,7±0,11	0.442857	2.83227e-11		0.55±0.1	0.168224	9.81507e-09
AT2G17630	chr2_7666708	T/T	0,51±0,09	0.442857	1.00257e-08		0.72±0.1	0.168224	2.02472e-13
AT2G18100	chr2_7863028	A/A	0,51±0,09	0.0785714	1.68988e-09		0.46±0.11	0.46729	1.71535e-05
AT2G18210	chr2_7923730	C/C	-0,73±0,12	0.157143	7.44687e-10		-0.5±0.17	0.205607	0.00354747
AT2G19240	chr2_8349464	G/G	0,56±0,1	0.507143	6.5063e-09		0.45±0.09	0.317757	1.2717e-06
AT2G19310	chr2_8372701	T/T	-0,45±0,13	0.0785714	0.00029915		-0.8±0.12	0.485981	1.50372e-11
AT2G19400	chr2_8403801	A/A	-0,73±0,08	0.3	4.90773e-18		-0.76±0.14	0.317757	4.48046e-08
AT2G19910	chr2_8600731	A/A	-0,66±0,1	0.135714	1.94062e-11		-0.17±0.08	0.0747664	0.0232403
AT2G21080	chr2_9036397	A/A	-0,63±0,11	0.128571	3.9508e-09		-0.79±0.13	0.420561	3.68429e-09
AT2G21130	chr2_9060377	C/C	0,52±0,09	0.321429	2.57246e-08		0.41±0.1	0.0560748	3.32201e-05
AT2G21830	chr2_9322464	G/G	-0,53±0,1	0.45	3.04616e-08		-0.26±0.11	0.214953	0.0191904
AT2G21840	chr2_9323098	C/C	0,37±0,08	0.171429	1.38188e-05		0.4±0.1	0.214953	3.30448e-05
AT2G21860	chr2_9521419	T/T	-0,43±0,08	0.0642857	4.0926e-07		-0.37±0.1	0.112149	0.000230059
AT2G22905	chr2_9752751	A/A	0,53±0,08	0.364286	2.88013e-10		0.39±0.09	0.383178	1.74874e-05
AT2G22970	chr2_9774878	A/A	-0,66±0,1	0.178571	2.48106e-11		-0.51±0.11	0.336449	3.24322e-06
AT2G22980	chr2_9773888	A/A	-0,57±0,08	0.178571	1.32814e-11		-0.62±0.12	0.196262	5.59536e-07
AT2G23620	chr2_10049585	T/T	0,61±0,09	0.0785714	4.89263e-11		0.45±0.1	0.429907	7.31858e-06
AT2G24040	chr2_10224549	T/T	-0,52±0,09	0.1	1.70666e-09		-0.37±0.1	0.149533	0.000273276
AT2G24190	chr2_10282817	A/A	-0,5±0,08	0.435714	3.06938e-09		-0.48±0.1	0.0654206	1.14195e-06
AT2G25220	chr2_10744960	C/C	0,48±0,08	0.307143	1.09844e-08		0.43±0.1	0.224299	6.49472e-06
AT2G25260	chr2_10758402	G/G	-0,49±0,08	0.314286	1.02144e-08		-0.41±0.1	0.112149	2.6748e-05
AT2G25310	chr2_10775680	G/G	0,55±0,09	0.185714	1.94061e-09		0.61±0.1	0.327103	3.09218e-10
AT2G25355	chr2_10801269	T/T	0,59±0,09	0.114286	6.99924e-12		0.69±0.11	0.299065	1.21206e-09
AT2G25590	chr2_10892004	T/T	-0,49±0,09	0.0714286	6.59589e-08		-0.39±0.1	0.214953	4.6162e-05
AT2G27190	chr2_11622390	A/A	-0,63±0,09	0.178571	1.53593e-13		-0.43±0.1	0.0841121	8.84555e-06
AT2G27360	chr2_11689092	G/G	0,46±0,09	0.142857	4.95606e-08		0.32±0.1	0.0654206	0.00117212
AT2G27385	chr2_11707680	T/T	-0,47±0,09	0.364286	4.9479e-07		-0.27±0.1	0.383178	0.00455775
AT2G27650	chr2_11797697	T/T	-0,53±0,08	0.321429	1.55616e-10		-0.61±0.13	0.439252	3.66103e-06
AT2G27960	chr2_11920870	G/G	-0,71±0,1	0.135714	4.05568e-13		-0.42±0.1	0.28972	2.76986e-05
AT2G28130	chr2_11993201	G/G	-0,6±0,12	0.107143	5.89368e-07		-0.54±0.11	0.140187	4.78703e-07
AT2G28560	chr2_12239210	C/C	0,97±0,16	0.1	4.86857e-10		0.41±0.09	0.233645	1.07428e-05
AT2G29160	chr2_12623091	G/G	0,42±0,09	0.178571	5.58783e-06		0.62±0.13	0.261682	7.29098e-07
AT2G29370	chr2_12200958	C/C	-0,31±0,14	0.128571	0.0239064		-0.45±0.13	0.299065	0.000471236
AT2G29440	chr2_12622677	T/T	0,5±0,09	0.285714	7.8117e-09		0.56±0.1	0.317757	2.81283e-08
AT2G29580	chr2_12646569	A/A	-0,42±0,09	0.471429	4.79109e-06		-0.44±0.12	0.28972	0.00018659
AT2G29950	chr2_12786863	T/T	-0,34±0,09	0.0928571	8.41604e-05		-0.5±0.12	0.0747664	2.54305e-05
AT2G30230	chr2_12893401	T/T	-0,18±0,09	0.142857	0.0392939		-0.36±0.1	0.158879	0.000447368
AT2G30480	chr2_12986516	T/T	-0,83±0,1	0.0642857	2.53999e-17		-0.59±0.11	0.373832	3.14671e-07
AT2G31250	chr2_13255966	A/A	-0,45±0,12	0.0785714	0.0002266		-0.49±0.09	0.420561	2.73793e-07
AT2G31560	chr2_13426709	C/C	0,46±0,12	0.0571429	0.000137582		0.53±0.1	0.261682	6.47189e-08
AT2G32340	chr2_13732366	T/T	-0,63±0,09	0.0642857	3.26294e-12		-0.46±0.09	0.130841	1.01769e-06
AT2G32840	chr2_13915905	G/G	0,5±0,13	0.128571	7.89568e-05		0.43±0.1	0.336449	6.15959e-06
AT2G32940	chr2_13977350	A/A	-0,54±0,08	0.314286	1.61907e-10		-0.53±0.1	0.196262	1.66083e-07
AT2G33600	chr2_14484119	T/T	-0,5±0,14	0.1	0.000272384		-0.48±0.12	0.149533	8.41831e-05
AT2G34840	chr2_14700261	T/T	-0,94±0,14	0.242857	2.17602e-11		-0.83±0.12	0.0934579	7.60779e-12
AT2G35060	chr2_14782595	T/T	-0,57±0,12	0.0714286	8.3047e-07		-0.54±0.1	0.196262	2.01349e-08
AT2G35520	chr2_14920429	G/G	-0,69±0,09	0.0785714	2.03817e-15		-0.51±0.13	0.0934579	4.72475e-05
AT2G35635	chr2_14982465	G/G	-0,53±0,11	0.0642857	1.07745e-06		-0.75±0.11	0.149533	9.90255e-12
AT2G35690	chr2_14999577	A/A	0,46±0,09	0.157143	4.23849e-07		0.22±0.1	0.420561	0.0245508
AT2G35738	chr2_15026659	G/G	0,7±0,12	0.0571429	1.57494e-09		0.49±0.11	0.261682	1.60876e-05
AT2G35810	chr2_15002274	T/T	-0,46±0,09	0.0714286	3.67855e-07		-0.62±0.15	0.280374	4.30307e-05
AT2G35830	chr2_15028694	A/A	0,55±0,1	0.0714286	1.17583e-08		0.25±0.12	0.317757	0.0407161
AT2G36050	chr2_15138413	C/C	0,51±0,08	0.471429	1.86991e-09		0.33±0.1	0.271028	0.000776484
AT2G36590	chr2_15345697	C/C	-0,71±0,1	0.292857	5.12669e-12		-0.43±0.11	0.485981	0.000108975
AT2G37370	chr2_15679172	T/T	-0,5±0,08	0.0857143	3.22071e-09		-0.66±0.1	0.0654206	3.49997e-11
AT2G38430	chr2_16056730	A/A	0,38±0,09	0.221429	1.36006e-05		0.45±0.09	0.196262	9.00392e-07
AT2G38610	chr2_16145325	G/G	-0,46±0,13	0.55	0.00036286		-0.46±0.1	0.0654206	7.69765e-06
AT2G38720	chr2_16159606	G/G	0,51±0,1	0.0642857	1.43392e-07		0.56±0.12	0.28972	1.64281e-06
AT2G38780	chr2_16205849	C/C	0,61±0,08	0.0857143	5.344e-13		0.42±0.1	0.28972	2.07788e-05
AT2G39110	chr2_16294335	C/C	0,41±0,08	0.0571429	1.65614e-06		0.35±0.09	0.261682	0.000182668
AT2G40570	chr2_16940810	G/G	0,81±0,11	0.0714286	1.88529e-13		0.52±0.12	0.102804	9.76024e-06
AT2G41050	chr2_17121356	G/G	-0,33±0,08	0.0714286	7.69659e-05		-0.47±0.1	0.280374	9.95096e-07
AT2G41160	chr2_17150460	G/G	0,49±0,08	0.207143	5.22296e-09		0.31±0.1	0.186916	0.00178218
AT2G41340	chr2_17243707	T/T	-0,69±0,14	0.0714286	4.16853e-07		-0.52±0.11	0.0747664	2.225e-06
AT2G41470	chr2_17299327	G/G	0,36±0,13	0.192857	0.00410559		0.48±0.1	0.364486	6.76046e-07
AT2G41650	chr2_17363240	C/C	-0,49±0,1	0.342857	9.16982e-07		-0.53±0.1	0.280374	2.84846e-08
AT2G41660	chr2_17381872	C/C	0,6±0,11	0.107143	1.85484e-08		0.52±0.12	0.317757	2.87367e-05
AT2G41780	chr2_17439085	G/G	-0,51±0,09	0.192857	3.06835e-09		-0.44±0.1	0.28972	5.78168e-06
AT2G42240	chr2_17639893	G/G	-0,34±0,12	0.0571429	0.00588458		-0.63±0.19	0.224299	0.00121218
AT2G43500	chr2_18060212	C/C	0,65±0,1	0.0714286	2.72907e-11		0.6±0.1	0.196262	9.13398e-09
AT2G43540	chr2_18071235	T/T	-0,67±0,11	0.142857	1.06791e-09		-0.47±0.1	0.485981	4.37851e-06
AT2G43720	chr2_18117794	G/G	-0,41±0,1	0.0714286	2.72124e-05		-0.42±0.1	0.420561	1.7061e-05
AT2G43920	chr2_18173085	G/G	-0,44±0,09	0.207143	5.07509e-07		-0.55±0.09	0.28972	4.93345e-09
AT2G44210	chr2_18281511	G/G	0,82±0,13	0.0571429	5.87551e-10		0.59±0.1	0.420561	1.11948e-08
AT2G44290	chr2_18305617	A/A	0,43±0,08	0.0571429	3.54194e-07		0.44±0.1	0.205607	7.45455e-06
AT2G44360	chr2_18321698	A/A	0,63±0,08	0.0642857	1.05884e-13		0.48±0.1	0.0654206	6.44351e-07
AT2G44530	chr2_18395070	A/A	-0,38±0,09	0.385714	7.60986e-06		-0.49±0.11	0.0841121	8.84237e-06
AT2G44690	chr2_18429206	G/G	0,69±0,08	0.0642857	3.09538e-16		0.48±0.1	0.158879	8.56517e-07
AT2G45150	chr2_18613825	T/T	0,42±0,09	0.585714	1.86998e-06		0.61±0.11	0.0560748	5.12645e-08
AT2G45920	chr2_18895426	T/T	-0,63±0,09	0.128571	2.64801e-12		-0.45±0.1	0.392523	2.49162e-06
AT2G46450	chr2_19084290	G/G	-0,31±0,09	0.107143	0.000615245		-0.43±0.1	0.0560748	2.60823e-05
AT2G46930	chr2_19304723	T/T	-0,58±0,18	0.428571	0.00144643		-0.33±0.11	0.140187	0.00273625
AT2G47600	chr2_19519015	A/A	0,48±0,09	0.65	1.61199e-08		0.56±0.1	0.252336	5.18712e-09
AT2G47630	chr2_19535380	T/T	-0,5±0,09	0.235714	1.05144e-07		-0.59±0.1	0.17757	6.77232e-10
AT3G01790	chr3_602512	A/A	-0,54±0,17	0.378571	0.00153524		-0.24±0.11	0.102804	0.0355157
AT3G02520	chr3_629989	A/A	-0,55±0,13	0.0642857	1.22782e-05		-0.48±0.1	0.308411	1.66965e-06
AT3G02790	chr3_629989	A/A	-0,38±0,13	0.428571	0.00262717		-0.64±0.1	0.233645	2.06031e-10
AT3G02900	chr3_649418	C/C	0,49±0,08	0.0571429	4.97945e-09		0.55±0.1	0.327103	9.24099e-09
AT3G03330	chr3_785985	G/G	0,38±0,08	0.478571	5.59053e-06		0.42±0.1	0.224299	1.23853e-05
AT3G04000	chr3_1037014	C/C	0,44±0,09	0.0714286	3.04851e-07		0.43±0.1	0.308411	9.22484e-06
AT3G05140	chr3_1438382	T/T	-0,7±0,09	0.0571429	8.01356e-15		-0.43±0.09	0.0747664	1.39481e-06
AT3G05230	chr3_1484026	C/C	0,32±0,09	0.407143	0.00035091		0.38±0.1	0.0654206	7.30721e-05
AT3G05685	chr3_1674158	T/T	0,98±0,14	0.478571	1.13912e-11		0.85±0.12	0.0560748	1.33208e-12
AT3G06110	chr3_1842274	A/A	0,55±0,09	0.0857143	6.68348e-10		0.52±0.1	0.0841121	3.71658e-07
AT3G06145	chr3_1861208	C/C	0,67±0,09	0.321429	1.23157e-14		0.66±0.1	0.252336	7.86467e-12
AT3G06210	chr3_1916844	C/C	0,59±0,14	0.0642857	5.1384e-05		0.67±0.15	0.476635	5.5288e-06
AT3G07200	chr3_2254013	A/A	-0,36±0,09	0.0571429	3.98833e-05		-0.53±0.1	0.112149	4.12563e-08
AT3G07500	chr3_2392142	A/A	0,5±0,08	0.0642857	3.63168e-09		0.43±0.1	0.271028	4.94171e-06
AT3G07525	chr3_2392193	C/C	-0,63±0,08	0.207143	8.99906e-14		-0.52±0.1	0.186916	5.32683e-08
AT3G08920	chr3_2719090	C/C	0,35±0,09	0.0571429	7.52968e-05		0.49±0.1	0.317757	4.35236e-07
AT3G08970	chr3_2742245	C/C	0,3±0,09	0.0785714	0.000902184		0.51±0.1	0.420561	5.40161e-07
AT3G08980	chr3_2742245	C/C	0,52±0,09	0.364286	8.9253e-09		0.64±0.1	0.327103	3.25622e-10
AT3G09480	chr3_2909694	G/G	0,31±0,15	0.0642857	0.0385232		0.67±0.13	0.0934579	3.22665e-07
AT3G09960	chr3_3061942	T/T	-0,54±0,1	0.0571429	9.1364e-08		-0.28±0.09	0.140187	0.00234295
AT3G11210	chr3_3447117	A/A	-0,39±0,16	0.0785714	0.0124256		-0.34±0.11	0.420561	0.00184625
AT3G11220	chr3_3517660	C/C	-0,54±0,09	0.464286	2.57836e-10		-0.34±0.1	0.373832	0.000430061
AT3G11530	chr3_3628662	G/G	-0,72±0,12	0.164286	5.32358e-09		-0.59±0.14	0.411215	2.27092e-05
AT3G12040	chr3_3838989	C/C	-0,58±0,13	0.185714	4.02051e-06		-0.62±0.15	0.252336	1.99316e-05
AT3G12460	chr3_3961828	A/A	-0,44±0,11	0.192857	9.91657e-05		-0.54±0.13	0.0841121	2.07633e-05
AT3G12500	chr3_3958518	T/T	0,73±0,13	0.507143	6.57583e-09		0.79±0.14	0.0654206	3.0953e-08
AT3G13640	chr3_4461443	C/C	0,61±0,14	0.0785714	8.29037e-06		0.47±0.11	0.0560748	9.3153e-06
AT3G13845	chr3_4559312	A/A	0,51±0,09	0.0785714	4.61082e-09		0.4±0.1	0.0560748	2.98288e-05
AT3G14020	chr3_4644022	C/C	-0,49±0,09	0.164286	1.16832e-08		-0.42±0.1	0.0841121	1.36234e-05
AT3G14160	chr3_4697541	T/T	-0,48±0,09	0.0785714	2.594e-07		-0.26±0.1	0.112149	0.00842761
AT3G14172	chr3_4525271	A/A	-0,27±0,09	0.1	0.00231649		-0.29±0.1	0.317757	0.0034975
AT3G14940	chr3_4988187	T/T	-0,36±0,08	0.921429	1.50632e-05		-0.46±0.1	0.0654206	2.15504e-06
AT3G16700	chr3_5688112	G/G	0,73±0,1	0.0714286	4.93816e-13		0.63±0.1	0.0654206	1.55145e-10
AT3G17280	chr3_5888492	C/C	0,26±0,11	0.157143	0.0178107		0.55±0.12	0.0934579	2.03964e-06
AT3G17450	chr3_5953850	A/A	0,33±0,1	0.121429	0.00171682		0.37±0.12	0.214953	0.00169779
AT3G18070	chr3_6179175	A/A	0,35±0,14	0.221429	0.0102782		0.58±0.17	0.411215	0.000424102
AT3G18145	chr3_6243655	A/A	-0,26±0,11	0.421429	0.0175515		-0.77±0.13	0.317757	3.65843e-09
AT3G18165	chr3_6193227	A/A	-0,48±0,09	0.585714	1.62533e-07		-0.33±0.1	0.0560748	0.000793357
AT3G18485	chr3_6840933	A/A	-0,28±0,1	0.05	0.00577145		-0.42±0.11	0.0560748	0.000107281
AT3G18880	chr3_6513592	T/T	-0,75±0,14	0.528571	1.55058e-07		-0.39±0.11	0.252336	0.000448566
AT3G19390	chr3_6713747	T/T	0,42±0,12	0.114286	0.000385613		0.24±0.1	0.448598	0.015162
AT3G20130	chr3_7026006	G/G	0,75±0,09	0.0571429	4.22401e-16		0.73±0.11	0.140187	3.27054e-11
AT3G20420	chr3_7119760	C/C	0,57±0,1	0.0642857	1.29736e-08		0.36±0.11	0.196262	0.00125665
AT3G21580	chr3_7608987	G/G	-0,82±0,12	0.171429	1.91523e-11		-0.36±0.11	0.280374	0.00159566
AT3G21690	chr3_7635436	A/A	-0,8±0,12	0.164286	3.53326e-11		-0.68±0.13	0.130841	5.44287e-07
AT3G22850	chr3_7946890	T/T	-0,64±0,13	0.0714286	1.11065e-06		-0.43±0.19	0.196262	0.0275091
AT3G23100	chr3_8218794	T/T	0,44±0,09	0.121429	3.39563e-07		0.56±0.1	0.28972	1.00117e-08
AT3G23260	chr3_8325788	T/T	-0,47±0,12	0.0571429	8.73705e-05		-0.36±0.11	0.401869	0.00182662
AT3G23325	chr3_8341521	C/C	-0,48±0,1	0.1	7.66828e-07		-0.53±0.1	0.0560748	1.85402e-07
AT3G23480	chr3_8476343	G/G	0,42±0,09	0.0571429	5.52013e-06		0.42±0.11	0.168224	6.69329e-05
AT3G23560	chr3_8456654	G/G	-0,75±0,12	0.342857	8.67277e-10		-0.59±0.13	0.448598	1.30512e-05
AT3G24030	chr3_8346687	T/T	0,33±0,11	0.1	0.00176117		0.33±0.12	0.420561	0.00398556
AT3G24070	chr3_8693279	C/C	-0,62±0,09	0.292857	7.01301e-13		-0.4±0.1	0.102804	7.55854e-05
AT3G24255	chr3_8802794	T/T	0,41±0,09	0.192857	7.54082e-06		0.27±0.09	0.205607	0.00270479
AT3G25010	chr3_9110240	C/C	0,25±0,11	0.142857	0.023955		0.45±0.09	0.429907	5.88018e-07
AT3G25400	chr3_9212043	C/C	0,42±0,09	0.214286	6.31619e-07		0.32±0.1	0.168224	0.000873471
AT3G26165	chr3_9570707	G/G	-0,29±0,09	0.0642857	0.000644829		-0.4±0.1	0.0560748	3.0668e-05
AT3G26240	chr3_9629719	C/C	0,6±0,1	0.0857143	2.75324e-09		0.4±0.09	0.35514	1.74323e-05
AT3G26280	chr3_9630842	C/C	-0,46±0,1	0.0642857	1.30169e-06		-0.44±0.1	0.345794	5.26544e-06
AT3G26922	chr3_9930640	A/A	-0,39±0,09	0.171429	1.47663e-05		-0.33±0.1	0.0747664	0.000692604
AT3G27340	chr3_10045557	A/A	0,2±0,08	0.371429	0.0200355		0.48±0.1	0.429907	7.1728e-07
AT3G27470	chr3_10163151	C/C	0,44±0,09	0.357143	3.88652e-07		0.36±0.1	0.186916	0.000266477
AT3G27930	chr3_9961973	G/G	-0,41±0,16	0.15	0.0128089		-0.86±0.21	0.121495	3.99974e-05
AT3G28140	chr3_10472339	A/A	0,63±0,1	0.1	1.72295e-10		0.54±0.13	0.121495	2.69281e-05
AT3G28880	chr3_10889704	C/C	-0,54±0,11	0.0571429	5.80608e-07		-0.69±0.15	0.46729	4.98818e-06
AT3G29290	chr3_11245075	T/T	-0,61±0,11	0.121429	8.37441e-09		-0.39±0.11	0.252336	0.000484958
AT3G43210	chr3_15190906	A/A	-0,8±0,13	0.121429	6.0454e-10		-0.58±0.13	0.261682	3.66524e-06
AT3G43600	chr3_15534068	A/A	-0,58±0,14	0.0642857	4.05963e-05		-0.4±0.1	0.121495	3.9365e-05
AT3G44100	chr3_15869786	T/T	0,43±0,09	0.235714	3.72655e-07		0.34±0.1	0.0747664	0.000420719
AT3G45860	chr3_16867335	A/A	-0,76±0,09	0.121429	1.3586e-16		-0.65±0.09	0.0560748	1.72354e-13
AT3G45890	chr3_16886045	A/A	0,82±0,17	0.235714	1.5281e-06		0.74±0.13	0.158879	1.58617e-08
AT3G46690	chr3_17199333	A/A	-0,46±0,09	0.0928571	9.6058e-08		-0.43±0.09	0.327103	1.0609e-06
AT3G46710	chr3_17212160	T/T	0,73±0,08	0.235714	8.0567e-18		0.42±0.08	0.327103	9.08095e-08
AT3G47010	chr3_17310993	C/C	-0,33±0,11	0.0642857	0.00299075		-0.53±0.12	0.102804	6.25999e-06
AT3G47050	chr3_17330843	G/G	0,38±0,1	0.242857	0.000251002		0.35±0.09	0.411215	0.000211724
AT3G47220	chr3_17423375	C/C	-0,45±0,09	0.0642857	6.52253e-07		-0.59±0.09	0.102804	7.44253e-12
AT3G47730	chr3_17598837	G/G	-0,49±0,08	0.0928571	7.88787e-09		-0.47±0.1	0.345794	1.81592e-06
AT3G48260	chr3_18362640	T/T	-0,38±0,09	0.0928571	1.73965e-05		-0.24±0.09	0.401869	0.00714456
AT3G48680	chr3_18042587	A/A	-0,55±0,09	0.0642857	1.42165e-10		-0.21±0.1	0.345794	0.0259719
AT3G49340	chr3_18295338	G/G	0,65±0,09	0.235714	4.12842e-14		0.64±0.09	0.280374	1.35269e-12
AT3G49510	chr3_18365410	G/G	0,7±0,14	0.357143	1.35189e-06		0.5±0.14	0.383178	0.000249925
AT3G50210	chr3_18639772	A/A	-0,44±0,08	0.142857	1.6026e-07		-0.41±0.1	0.383178	2.28638e-05
AT3G50845	chr3_18900203	A/A	-0,5±0,08	0.2	2.99845e-09		-0.39±0.1	0.485981	7.31464e-05
AT3G53370	chr3_19772576	A/A	-0,53±0,09	0.657143	6.17648e-10		-0.4±0.1	0.242991	7.49262e-05
AT3G53650	chr3_19884568	A/A	-0,42±0,12	0.264286	0.000519251		-0.44±0.11	0.420561	3.64666e-05
AT3G54160	chr3_20045512	G/G	-0,53±0,09	0.178571	5.6818e-10		-0.32±0.09	0.345794	0.000465211
AT3G54366	chr3_20157830	A/A	-0,54±0,09	0.107143	8.13858e-09		-0.3±0.1	0.0560748	0.00194866
AT3G54420	chr3_20378592	A/A	-0,51±0,09	0.0785714	1.95448e-08		-0.67±0.19	0.0747664	0.000607873
AT3G55170	chr3_20449055	G/G	-0,61±0,12	0.478571	1.15731e-07		-0.66±0.1	0.0654206	1.91645e-11
AT3G55530	chr3_20593930	T/T	0,78±0,13	0.15	3.11582e-09		0.51±0.1	0.401869	1.18735e-06
AT3G56680	chr3_20986847	C/C	-0,53±0,08	0.521429	3.88984e-10		-0.26±0.1	0.0934579	0.00751442
AT3G57460	chr3_21217502	C/C	0,27±0,09	0.0714286	0.00357339		0.32±0.09	0.0747664	0.000698487
AT3G57680	chr3_21400980	T/T	-0,52±0,1	0.385714	6.56124e-08		-0.44±0.11	0.383178	4.47106e-05
AT3G57990	chr3_21470658	T/T	-0,49±0,08	0.592857	6.65648e-09		-0.65±0.1	0.0841121	1.0241e-11
AT3G58940	chr3_21783695	A/A	-0,46±0,1	0.135714	2.00816e-06		-0.44±0.1	0.196262	1.02859e-05
AT3G59380	chr3_21942854	T/T	0,36±0,09	0.05	5.94924e-05		0.56±0.11	0.0560748	2.67224e-07
AT3G60150	chr3_22225185	C/C	-0,72±0,09	0.178571	2.39291e-15		-0.68±0.08	0.439252	9.06207e-17
AT3G60164	chr3_22225185	C/C	0,49±0,09	0.407143	1.03458e-07		0.39±0.08	0.0654206	1.03107e-06
AT3G60300	chr3_22277820	G/G	-0,49±0,09	0.307143	2.25254e-07		-0.22±0.1	0.28972	0.0267555
AT3G60480	chr3_22348322	C/C	-0,58±0,11	0.0642857	4.40869e-08		-0.68±0.1	0.205607	7.20362e-12
AT3G60880	chr3_22476682	T/T	0,52±0,12	0.507143	2.19193e-05		0.34±0.1	0.0560748	0.000411445
AT3G61560	chr3_22777968	G/G	-0,61±0,1	0.107143	4.48102e-10		-0.39±0.1	0.0654206	7.01029e-05
AT3G63480	chr3_23441032	A/A	0,55±0,09	0.0714286	8.80969e-10		0.51±0.12	0.35514	1.73267e-05
AT4G00230	chr4_91149	A/A	-0,67±0,11	0.0785714	1.04375e-09		-0.67±0.13	0.429907	2.88374e-07
AT4G00234	chr4_18776	G/G	0,35±0,09	0.0571429	3.74014e-05		0.12±0.06	0.0560748	0.0481799
AT4G00270	chr4_80055	T/T	-0,47±0,09	0.15	5.12029e-08		-0.24±0.1	0.130841	0.0143863
AT4G00620	chr4_617140	A/A	0,45±0,13	0.142857	0.000295264		0.53±0.17	0.205607	0.00120095
AT4G00970	chr4_417205	T/T	0,38±0,09	0.221429	9.24341e-06		0.4±0.1	0.158879	3.50735e-05
AT4G01060	chr4_460817	T/T	0,48±0,08	0.428571	1.14862e-08		0.44±0.1	0.0841121	4.05657e-06
AT4G01200	chr4_506690	C/C	0,48±0,08	0.535714	1.68755e-08		0.37±0.1	0.364486	0.000179558
AT4G01320	chr4_549347	A/A	-0,52±0,09	0.135714	4.01282e-08		-0.58±0.1	0.196262	1.38784e-08
AT4G01600	chr4_693045	T/T	0,39±0,09	0.0714286	5.74855e-06		0.68±0.1	0.46729	1.53944e-12
AT4G01660	chr4_708594	A/A	0,57±0,13	0.185714	6.30536e-06		0.53±0.12	0.130841	1.05445e-05
AT4G01883	chr4_807179	A/A	-0,59±0,09	0.142857	1.09497e-11		-0.42±0.1	0.299065	3.16015e-05
AT4G02360	chr4_1380375	T/T	-0,3±0,08	0.228571	0.000432215		-0.34±0.11	0.0560748	0.00189778
AT4G02430	chr4_1074953	A/A	-0,6±0,09	0.221429	5.84652e-12		-0.4±0.1	0.392523	2.71051e-05
AT4G02660	chr4_1158571	C/C	-0,61±0,08	0.0714286	4.46976e-13		-0.44±0.1	0.448598	7.29199e-06
AT4G02725	chr4_1210485	A/A	0,44±0,09	0.2	8.15677e-07		0.43±0.1	0.102804	1.33086e-05
AT4G03060	chr4_1356510	T/T	-0,74±0,1	0.235714	5.82552e-14		-0.81±0.14	0.271028	4.05674e-09
AT4G03230	chr4_1441524	C/C	0,49±0,08	0.107143	4.80539e-09		0.26±0.09	0.261682	0.00505262
AT4G04402	chr4_2151088	G/G	0,3±0,11	0.378571	0.00606554		0.67±0.11	0.271028	2.34841e-09
AT4G04830	chr4_2417084	G/G	-0,28±0,09	0.357143	0.00318869		-0.47±0.1	0.168224	1.09675e-06
AT4G05060	chr4_2564748	T/T	0,6±0,09	0.335714	6.352e-11		0.25±0.11	0.364486	0.0216414
AT4G05130	chr4_2662846	T/T	-0,55±0,1	0.0642857	1.82159e-08		-0.47±0.09	0.401869	1.80782e-07
AT4G05390	chr4_2737877	T/T	0,5±0,09	0.428571	5.62253e-08		0.67±0.1	0.158879	6.53351e-12
AT4G08250	chr4_5196072	A/A	0,61±0,09	0.571429	6.08047e-13		0.41±0.09	0.308411	6.52111e-06
AT4G09680	chr4_6113352	A/A	0,69±0,09	0.357143	1.98548e-15		0.38±0.09	0.168224	3.18556e-05
AT4G09750	chr4_6146859	T/T	0,42±0,08	0.214286	4.77565e-07		0.45±0.1	0.373832	5.93205e-06
AT4G09920	chr4_6228870	G/G	0,31±0,09	0.0571429	0.000263684		0.23±0.08	0.0934579	0.00469415
AT4G11000	chr4_6732770	A/A	-0,63±0,09	0.478571	1.52974e-13		-0.64±0.11	0.0654206	1.29625e-09
AT4G11410	chr4_6971346	A/A	0,42±0,08	0.357143	6.50188e-07		0.28±0.11	0.0560748	0.0101846
AT4G11460	chr4_6964745	T/T	-0,25±0,08	0.228571	0.00338557		-0.48±0.1	0.280374	7.44557e-07
AT4G11630	chr4_7017986	C/C	-0,63±0,09	0.164286	2.20658e-13		-0.59±0.1	0.46729	3.13587e-09
AT4G12110	chr4_7194682	G/G	0,34±0,09	0.307143	8.45237e-05		0.29±0.1	0.401869	0.00240622
AT4G12200	chr4_7281602	G/G	-0,45±0,08	0.0571429	4.8028e-08		-0.24±0.08	0.0560748	0.00193028
AT4G12300	chr4_7309739	G/G	0,42±0,11	0.278571	0.000105631		0.83±0.11	0.448598	7.18121e-15
AT4G13150	chr4_7649860	T/T	-0,93±0,13	0.0928571	2.40198e-12		-0.73±0.11	0.121495	1.33641e-10
AT4G13170	chr4_7649375	T/T	0,49±0,09	0.3	1.4388e-08		0.43±0.1	0.261682	1.34808e-05
AT4G13180	chr4_7659927	G/G	0,61±0,11	0.0785714	7.31033e-08		0.57±0.1	0.242991	1.13919e-08
AT4G13630	chr4_7937622	A/A	0,54±0,09	0.1	5.88586e-09		0.4±0.1	0.345794	0.000108463
AT4G13660	chr4_7944003	G/G	0,41±0,11	0.121429	0.000160793		0.5±0.13	0.0747664	0.000229731
AT4G13885	chr4_8030070	G/G	0,46±0,08	0.335714	4.80978e-08		0.33±0.08	0.140187	6.0813e-05
AT4G14030	chr4_8098585	C/C	-0,58±0,1	0.0571429	3.60697e-09		-0.53±0.12	0.485981	9.397e-06
AT4G14400	chr4_8300954	G/G	-0,59±0,09	0.307143	1.7939e-11		-0.32±0.1	0.130841	0.00091214
AT4G14610	chr4_8384144	A/A	-0,43±0,09	0.121429	3.82303e-07		-0.59±0.09	0.0560748	2.48948e-10
AT4G14970	chr4_8553355	A/A	0,58±0,11	0.128571	9.50824e-08		0.49±0.11	0.121495	2.92552e-06
AT4G15165	chr4_8648283	A/A	0,54±0,09	0.257143	9.47029e-10		0.48±0.1	0.168224	2.81298e-06
AT4G15260	chr4_8726585	G/G	0,42±0,09	0.235714	2.66107e-06		0.74±0.12	0.299065	5.80609e-10
AT4G15330	chr4_8750023	T/T	0,56±0,08	0.171429	1.10692e-11		0.48±0.08	0.401869	1.49763e-08
AT4G15620	chr4_8964655	G/G	-0,28±0,08	0.0571429	0.000873073		-0.37±0.1	0.429907	0.000123889
AT4G15960	chr4_9047261	A/A	0,74±0,11	0.121429	1.79423e-11		0.55±0.1	0.299065	4.36513e-08
AT4G16765	chr4_9449963	T/T	0,37±0,11	0.214286	0.000407747		0.36±0.1	0.168224	0.000511387
AT4G17010	chr4_9577903	G/G	0,79±0,16	0.35	4.26179e-07		0.34±0.12	0.35514	0.0052948
AT4G17240	chr4_9669316	A/A	-0,64±0,08	0.1	2.63236e-14		-0.47±0.1	0.149533	9.33088e-07
AT4G18220	chr4_10086984	A/A	-0,5±0,08	0.278571	3.52111e-09		-0.36±0.1	0.411215	0.000301141
AT4G18930	chr4_10370636	G/G	-0,85±0,11	0.15	1.26873e-14		-0.62±0.11	0.28972	7.71562e-09
AT4G19100	chr4_10453802	C/C	0,77±0,1	0.228571	8.45588e-14		0.64±0.15	0.0654206	1.21133e-05
AT4G19410	chr4_10585609	C/C	0,54±0,09	0.0642857	2.98823e-10		0.42±0.11	0.0841121	0.000153692
AT4G19510	chr4_10621807	T/T	-0,7±0,09	0.371429	2.7073e-15		-0.21±0.1	0.28972	0.0353232
AT4G19830	chr4_10774193	G/G	-0,66±0,08	0.107143	8.2683e-15		-0.62±0.1	0.345794	2.6101e-10
AT4G21320	chr4_11374140	T/T	-0,49±0,12	0.35	5.72379e-05		-0.37±0.1	0.280374	0.000139618
AT4G21410	chr4_11392164	G/G	0,25±0,09	0.25	0.0045993		0.46±0.1	0.0654206	1.89768e-06
AT4G21460	chr4_11432573	T/T	0,59±0,14	0.242857	1.36893e-05		0.68±0.1	0.0747664	4.05886e-12
AT4G21480	chr4_11432573	T/T	-0,57±0,14	0.0571429	2.62267e-05		-0.43±0.09	0.429907	3.56829e-06
AT4G21630	chr4_11464339	T/T	0,21±0,1	0.378571	0.0318067		0.48±0.09	0.196262	4.51993e-08
AT4G21760	chr4_11556660	T/T	-0,58±0,08	0.0857143	5.38702e-12		-0.5±0.09	0.271028	1.99634e-08
AT4G21900	chr4_11621849	T/T	0,66±0,09	0.378571	3.20718e-14		0.48±0.1	0.140187	7.29576e-07
AT4G22280	chr4_11781527	G/G	-0,6±0,09	0.278571	2.9343e-11		-0.73±0.1	0.336449	4.54771e-13
AT4G22960	chr4_12030325	A/A	-0,5±0,09	0.264286	4.58946e-09		-0.42±0.09	0.28972	1.70251e-06
AT4G23140	chr4_12111816	A/A	-0,57±0,12	0.185714	9.52719e-07		-0.45±0.1	0.373832	2.95458e-06
AT4G23200	chr4_12145728	C/C	-0,73±0,1	0.178571	8.81603e-13		-0.68±0.1	0.336449	5.22554e-12
AT4G23290	chr4_11865007	G/G	-0,64±0,15	0.0714286	2.05279e-05		-0.56±0.16	0.149533	0.000640068
AT4G23300	chr4_12173034	T/T	0,36±0,09	0.171429	3.68077e-05		0.24±0.1	0.429907	0.0142368
AT4G23310	chr4_12139678	T/T	-0,43±0,08	0.207143	2.69432e-07		-0.55±0.13	0.317757	2.51474e-05
AT4G24175	chr4_12703822	T/T	-0,52±0,17	0.0714286	0.00260461		-0.46±0.13	0.35514	0.000443846
AT4G25020	chr4_12863500	A/A	0,48±0,09	0.0785714	2.64101e-07		0.43±0.1	0.299065	8.81386e-06
AT4G26170	chr4_13290066	C/C	0,4±0,08	0.392857	1.56572e-06		0.18±0.09	0.28972	0.0491629
AT4G26550	chr4_13405154	A/A	-0,64±0,17	0.55	0.000173328		-0.4±0.1	0.46729	0.00010496
AT4G26555	chr4_13407368	G/G	-0,72±0,12	0.171429	2.38627e-09		-0.48±0.11	0.280374	5.06442e-06
AT4G27820	chr4_13890471	C/C	0,34±0,12	0.0785714	0.00374385		0.29±0.11	0.261682	0.0113422
AT4G28220	chr4_13985272	A/A	-0,57±0,08	0.0785714	1.37341e-11		-0.47±0.1	0.102804	5.14172e-06
AT4G28706	chr4_14169692	A/A	0,45±0,09	0.0571429	1.25005e-06		0.4±0.1	0.401869	3.74846e-05
AT4G29050	chr4_14267639	A/A	-0,41±0,09	0.192857	2.33596e-06		-0.52±0.11	0.196262	1.57983e-06
AT4G29540	chr4_14499217	T/T	0,41±0,08	0.164286	1.12241e-06		0.24±0.1	0.168224	0.0110712
AT4G29550	chr4_14496442	G/G	-0,46±0,08	0.385714	2.82213e-08		-0.31±0.1	0.383178	0.00223703
AT4G29890	chr4_14584638	G/G	0,38±0,08	0.321429	5.97841e-06		0.52±0.1	0.299065	6.68235e-08
AT4G31870	chr4_15409973	C/C	-0,67±0,09	0.0571429	1.25263e-13		-0.5±0.1	0.299065	2.3649e-07
AT4G33360	chr4_16069056	T/T	-0,73±0,13	0.121429	7.2384e-09		-0.72±0.1	0.373832	1.01981e-13
AT4G33370	chr4_15723466	A/A	0,34±0,09	0.0785714	4.94531e-05		0.17±0.08	0.102804	0.0371069
AT4G33410	chr4_16084591	A/A	-0,91±0,16	0.357143	2.29701e-08		-0.6±0.1	0.0934579	7.66453e-10
AT4G36880	chr4_17377423	C/C	0,43±0,09	0.535714	2.01182e-06		0.59±0.09	0.196262	2.67477e-10
AT4G37150	chr4_17494470	T/T	0,53±0,12	0.0785714	1.50766e-05		0.76±0.1	0.420561	1.57393e-15
AT4G37310	chr4_17542308	A/A	0,77±0,13	0.0571429	6.48119e-09		0.6±0.11	0.102804	4.0222e-08
AT4G37925	chr4_17842697	A/A	0,45±0,1	0.107143	5.97396e-06		0.27±0.12	0.28972	0.0238944
AT4G38100	chr4_17886739	C/C	0,58±0,08	0.485714	5.56875e-12		0.44±0.1	0.0841121	4.89108e-06
AT4G38460	chr4_17799227	A/A	-0,65±0,16	0.0714286	7.83783e-05		-0.76±0.13	0.476635	1.41408e-08
AT4G38800	chr4_18081582	G/G	-0,4±0,12	0.0571429	0.000979386		-0.3±0.12	0.457944	0.0108936
AT4G39390	chr4_18316203	T/T	0,57±0,09	0.0571429	8.02794e-11		0.48±0.1	0.327103	9.02114e-07
AT4G39740	chr4_18434232	T/T	-0,68±0,16	0.0714286	1.41336e-05		-0.74±0.13	0.28972	3.50206e-08
AT4G39920	chr4_18528826	T/T	0,52±0,13	0.264286	8.28947e-05		0.42±0.11	0.224299	0.000215452
AT5G01040	chr5_33234	A/A	-0,63±0,11	0.135714	4.18576e-09		-0.47±0.11	0.317757	2.07824e-05
AT5G02230	chr5_448353	T/T	-0,62±0,09	0.0857143	1.51785e-12		-0.63±0.1	0.280374	7.99936e-11
AT5G02430	chr5_526258	T/T	0,51±0,18	0.45	0.00455953		0.44±0.13	0.327103	0.000446412
AT5G02560	chr5_575922	T/T	0,24±0,08	0.628571	0.00483868		0.45±0.1	0.411215	3.55898e-06
AT5G02740	chr5_621000	C/C	-0,48±0,1	0.492857	9.96217e-07		-0.55±0.1	0.17757	1.84875e-07
AT5G03285	chr5_793000	G/G	-0,61±0,09	0.178571	1.5327e-12		-0.32±0.1	0.168224	0.00186115
AT5G03300	chr5_798261	T/T	0,65±0,12	0.0785714	1.08833e-07		0.53±0.14	0.168224	0.000219922
AT5G03350	chr5_818236	T/T	0,24±0,09	0.207143	0.00619752		0.43±0.1	0.149533	2.10942e-05
AT5G03390	chr5_839822	G/G	-0,26±0,08	0.228571	0.00231303		-0.56±0.1	0.280374	2.44799e-08
AT5G03495	chr5_16706938	G/G	0,43±0,1	0.0571429	5.27027e-06		0.41±0.08	0.121495	1.53045e-06
AT5G04000	chr5_1024769	A/A	0,56±0,11	0.55	8.73345e-07		0.58±0.18	0.0560748	0.00103103
AT5G04220	chr5_1288875	G/G	-0,49±0,13	0.235714	0.000112036		-0.28±0.1	0.0747664	0.00590145
AT5G05430	chr5_1605316	T/T	-0,49±0,08	0.407143	2.21155e-09		-0.2±0.07	0.0934579	0.00832821
AT5G05890	chr5_1771593	C/C	-0,54±0,09	0.607143	1.09204e-08		-0.39±0.1	0.392523	4.90427e-05
AT5G06060	chr5_1728043	C/C	-0,43±0,14	0.0714286	0.00169344		-0.31±0.1	0.280374	0.00145218
AT5G07000	chr5_2182218	G/G	-0,3±0,08	0.378571	0.000422518		-0.37±0.11	0.35514	0.00103872
AT5G08010	chr5_2574913	C/C	0,4±0,09	0.45	3.21501e-06		0.4±0.1	0.196262	4.63144e-05
AT5G08360	chr5_2762078	T/T	0,26±0,09	0.492857	0.00205513		0.25±0.1	0.112149	0.0119783
AT5G08565	chr5_2630270	T/T	0,43±0,11	0.55	6.22168e-05		0.38±0.13	0.214953	0.00333254
AT5G09840	chr5_3058931	C/C	0,51±0,08	0.5	1.52342e-09		0.36±0.1	0.130841	0.000343312
AT5G10390	chr5_3281886	A/A	0,61±0,1	0.0785714	1.93083e-09		0.69±0.12	0.420561	1.37146e-08
AT5G10400	chr5_3272353	A/A	-0,8±0,1	0.0785714	7.8521e-17		-0.85±0.12	0.420561	9.51021e-13
AT5G10610	chr5_3359832	G/G	-0,4±0,08	0.571429	2.79465e-06		-0.53±0.1	0.28972	5.55467e-07
AT5G10620	chr5_3356691	A/A	-0,17±0,08	0.0785714	0.0410011		-0.59±0.11	0.28972	4.19497e-08
AT5G11580	chr5_3719036	G/G	-0,85±0,12	0.314286	6.38923e-13		-0.57±0.1	0.205607	5.6111e-08
AT5G14680	chr1_3381420	T/T	-0,23±0,09	0.135714	0.00882301		-0.48±0.1	0.0747664	5.07479e-07
AT5G15520	chr5_5031656	A/A	0,47±0,14	0.421429	0.00119891		0.57±0.12	0.28972	2.0459e-06
AT5G15760	chr5_5142437	G/G	0,65±0,09	0.0785714	1.23799e-12		0.42±0.1	0.420561	1.001e-05
AT5G16220	chr5_5291565	C/C	-0,61±0,08	0.628571	4.67485e-13		-0.49±0.1	0.121495	2.44284e-06
AT5G16350	chr5_5554397	A/A	0,42±0,1	0.542857	1.59969e-05		0.3±0.11	0.429907	0.00492765
AT5G17040	chr5_5586708	C/C	0,81±0,14	0.5	6.94937e-09		0.65±0.11	0.0560748	2.2616e-09
AT5G17780	chr5_5868804	A/A	0,61±0,09	0.114286	1.26178e-11		0.45±0.1	0.214953	2.71073e-06
AT5G18040	chr5_5962646	A/A	-0,21±0,09	0.142857	0.013838		-0.51±0.1	0.392523	9.93038e-08
AT5G18290	chr5_5939680	A/A	-0,37±0,09	0.55	1.06105e-05		-0.24±0.11	0.0560748	0.0263942
AT5G18840	chr5_6249990	C/C	-0,45±0,1	0.0785714	4.06852e-06		-0.71±0.11	0.336449	1.55418e-11
AT5G19180	chr5_6454534	A/A	-0,62±0,1	0.0714286	2.34031e-10		-0.41±0.11	0.439252	0.000208049
AT5G19350	chr5_6518623	C/C	-0,57±0,09	0.264286	2.7697e-10		-0.46±0.1	0.28972	2.92868e-06
AT5G20420	chr5_6960707	T/T	-0,54±0,09	0.0857143	7.44635e-10		-0.31±0.09	0.280374	0.000625148
AT5G20580	chr5_6969298	T/T	0,69±0,08	0.0928571	1.6833e-16		0.52±0.1	0.0654206	1.16255e-07
AT5G20810	chr5_6602468	A/A	-0,63±0,16	0.0571429	6.28319e-05		-0.42±0.1	0.383178	2.89021e-05
AT5G21060	chr5_7157944	A/A	-0,78±0,11	0.0928571	6.68901e-12		-0.73±0.1	0.0934579	3.42543e-14
AT5G22545	chr5_7636152	T/T	-0,66±0,16	0.4	4.87236e-05		-0.71±0.16	0.0841121	4.76026e-06
AT5G23020	chr5_7718472	G/G	-0,49±0,09	0.178571	9.63146e-09		-0.4±0.1	0.439252	4.24043e-05
AT5G23405	chr5_7913147	G/G	-0,63±0,09	0.0928571	5.02972e-12		-0.28±0.1	0.364486	0.00308173
AT5G23850	chr5_8046976	G/G	-0,64±0,14	0.0785714	4.37672e-06		-0.39±0.17	0.0560748	0.0253141
AT5G23980	chr5_8100470	C/C	0,67±0,13	0.114286	1.66203e-07		0.37±0.1	0.327103	9.42706e-05
AT5G24450	chr5_8346726	T/T	-0,48±0,09	0.45	3.16578e-07		-0.41±0.1	0.252336	2.30388e-05
AT5G24680	chr5_8522452	T/T	0,52±0,11	0.0571429	1.64877e-06		0.34±0.1	0.0560748	0.000462157
AT5G25230	chr5_8736804	G/G	0,59±0,09	0.3	3.72149e-11		0.34±0.08	0.271028	1.7577e-05
AT5G25450	chr5_8857203	G/G	0,85±0,13	0.25	5.33583e-11		0.76±0.11	0.0560748	1.03143e-11
AT5G25470	chr5_8815941	T/T	0,29±0,09	0.0928571	0.000788803		0.45±0.09	0.168224	8.2632e-07
AT5G25570	chr5_8904831	T/T	-01,±0,16	0.121429	1.10103e-09		-0.81±0.14	0.271028	4.52147e-09
AT5G25640	chr5_8968191	G/G	0,82±0,1	0.0928571	3.18346e-16		0.72±0.1	0.46729	6.49553e-14
AT5G26330	chr5_9243133	A/A	0,45±0,09	0.207143	9.81404e-08		0.51±0.1	0.345794	7.9687e-08
AT5G27010	chr5_9499588	T/T	0,57±0,11	0.35	8.33675e-08		0.57±0.08	0.485981	1.77236e-12
AT5G27110	chr5_9533635	G/G	-0,45±0,09	0.0928571	1.92923e-07		-0.5±0.11	0.224299	5.10971e-06
AT5G27210	chr5_9559987	C/C	-0,53±0,09	0.257143	1.8554e-09		-0.41±0.1	0.233645	9.89716e-05
AT5G27220	chr5_9578927	G/G	-0,44±0,09	0.421429	2.05512e-06		-0.46±0.1	0.439252	7.6228e-06
AT5G27230	chr5_9600085	T/T	0,64±0,09	0.0571429	9.25383e-12		0.46±0.1	0.0934579	2.3825e-06
AT5G27660	chr5_9793385	T/T	0,4±0,09	0.0785714	1.15551e-05		0.5±0.11	0.392523	6.65457e-06
AT5G28010	chr5_10018839	A/A	0,52±0,09	0.0571429	6.47149e-09		0.32±0.1	0.364486	0.000659693
AT5G28080	chr5_10127627	T/T	0,48±0,09	0.121429	1.64678e-07		0.47±0.1	0.0747664	1.76499e-06
AT5G36260	chr5_14288615	C/C	-0,62±0,13	0.2	1.10667e-06		-0.47±0.09	0.448598	4.58874e-07
AT5G36930	chr5_14586136	G/G	0,67±0,16	0.2	3.08463e-05		0.52±0.11	0.121495	4.46053e-06
AT5G36940	chr5_14626995	T/T	0,36±0,12	0.0785714	0.00258742		0.64±0.11	0.0560748	8.70217e-09
AT5G37410	chr5_14835977	A/A	-0,75±0,09	0.278571	6.75918e-16		-0.43±0.09	0.0841121	1.855e-06
AT5G37530	chr5_14906498	A/A	-0,75±0,09	0.192857	2.02232e-17		-0.42±0.1	0.252336	1.26403e-05
AT5G38020	chr5_15185253	A/A	0,53±0,09	0.0785714	1.20896e-09		0.28±0.1	0.17757	0.00352444
AT5G38060	chr5_15189206	G/G	0,53±0,09	0.114286	2.21612e-09		0.4±0.1	0.261682	2.90085e-05
AT5G38250	chr5_15282467	A/A	-0,65±0,09	0.207143	3.77964e-12		-0.56±0.1	0.345794	1.7494e-08
AT5G38260	chr5_15284523	G/G	-0,6±0,09	0.142857	1.98651e-12		-0.53±0.09	0.345794	1.8082e-08
AT5G38280	chr5_15284523	G/G	-0,36±0,09	0.114286	2.4238e-05		-0.39±0.1	0.448598	6.30145e-05
AT5G40290	chr5_16094398	A/A	-0,3±0,09	0.178571	0.000664686		-0.12±0.05	0.112149	0.0078744
AT5G40820	chr5_16363472	G/G	0,65±0,1	0.614286	2.76632e-10		0.55±0.1	0.112149	1.53597e-07
AT5G41580	chr5_16627887	C/C	0,64±0,09	0.142857	1.39265e-12		0.64±0.1	0.280374	3.31484e-11
AT5G41690	chr5_16674846	A/A	-0,4±0,09	0.107143	2.65173e-06		-0.39±0.09	0.280374	2.3558e-05
AT5G41910	chr5_16778517	G/G	-0,63±0,08	0.0928571	1.41367e-13		-0.45±0.1	0.214953	7.46537e-06
AT5G41950	chr5_16780665	T/T	-0,66±0,11	0.114286	5.43915e-10		-0.4±0.11	0.205607	0.000208884
AT5G42230	chr5_16938554	T/T	0,31±0,12	0.1	0.00882513		0.35±0.1	0.0560748	0.000709517
AT5G42250	chr5_16911504	C/C	-0,25±0,09	0.121429	0.00463532		-0.36±0.1	0.0841121	0.000189948
AT5G42670	chr5_17108687	G/G	0,61±0,1	0.242857	2.31041e-10		0.45±0.11	0.327103	5.41598e-05
AT5G43070	chr5_17290556	A/A	0,37±0,08	0.0714286	1.20736e-05		0.31±0.1	0.233645	0.00155161
AT5G43150	chr5_17328573	A/A	0,44±0,09	0.0571429	1.2476e-06		0.4±0.1	0.205607	3.25407e-05
AT5G43620	chr5_17521121	T/T	-0,35±0,11	0.0928571	0.0011855		-0.36±0.09	0.0560748	0.000135009
AT5G43660	chr5_17541491	A/A	-0,59±0,09	0.0642857	3.50857e-12		-0.27±0.09	0.280374	0.00178125
AT5G43725	chr5_17560566	G/G	0,45±0,09	0.0785714	1.32014e-06		0.24±0.1	0.448598	0.0152427
AT5G44080	chr5_17826554	A/A	-0,32±0,13	0.0571429	0.0116663		-0.71±0.16	0.140187	6.35794e-06
AT5G44568	chr5_17961505	A/A	0,47±0,09	0.157143	3.19592e-08		0.58±0.1	0.411215	1.63545e-09
AT5G44582	chr5_17979016	G/G	0,63±0,1	0.107143	8.95713e-10		0.38±0.19	0.485981	0.0477567
AT5G45040	chr5_18173199	G/G	-0,67±0,09	0.25	2.08766e-14		-0.6±0.1	0.280374	1.16239e-09
AT5G45510	chr5_18428369	A/A	-0,6±0,08	0.292857	8.8826e-13		-0.46±0.1	0.280374	1.81718e-06
AT5G45610	chr5_18503730	C/C	-0,58±0,09	0.257143	9.58927e-12		-0.39±0.1	0.261682	5.85387e-05
AT5G45730	chr5_18557137	A/A	0,7±0,12	0.228571	2.16227e-09		0.44±0.1	0.345794	4.57677e-06
AT5G46720	chr5_19422222	G/G	-0,27±0,09	0.0928571	0.00261867		-0.51±0.15	0.495327	0.000705819
AT5G47310	chr5_19191911	A/A	-0,39±0,09	0.414286	4.90058e-06		-0.62±0.15	0.0560748	4.31834e-05
AT5G47510	chr5_19280669	T/T	-0,63±0,1	0.314286	3.94308e-10		-0.61±0.14	0.252336	5.80149e-06
AT5G47760	chr5_19356640	G/G	-0,44±0,08	0.0785714	1.67991e-07		-0.55±0.1	0.429907	1.51916e-07
AT5G47770	chr5_19351286	T/T	0,33±0,09	0.0785714	0.00016312		0.45±0.1	0.336449	4.35408e-06
AT5G47810	chr5_19348410	T/T	0,64±0,08	0.0928571	5.90746e-14		0.7±0.1	0.168224	6.36245e-12
AT5G48020	chr5_19520266	A/A	-0,44±0,09	0.6	1.88165e-06		-0.41±0.1	0.140187	1.92222e-05
AT5G48340	chr5_19586453	C/C	-0,76±0,1	0.464286	1.06933e-14		-0.39±0.1	0.186916	4.46338e-05
AT5G48530	chr5_19669066	T/T	-0,57±0,09	0.142857	3.05722e-11		-0.47±0.1	0.205607	8.52821e-06
AT5G48560	chr5_19688573	G/G	0,51±0,09	0.178571	5.83029e-08		0.32±0.1	0.35514	0.00205974
AT5G49970	chr5_20343995	A/A	-0,42±0,09	0.05	6.35207e-07		-0.43±0.1	0.205607	8.95123e-06
AT5G50350	chr5_20495953	T/T	-0,68±0,1	0.157143	2.02314e-12		-0.41±0.1	0.364486	2.71471e-05
AT5G50950	chr5_20802283	C/C	-0,36±0,09	0.05	6.25581e-05		-0.42±0.1	0.0654206	1.52422e-05
AT5G51470	chr5_20906654	G/G	0,75±0,09	0.457143	1.93614e-17		0.62±0.09	0.420561	2.44557e-12
AT5G52190	chr5_21202402	G/G	-0,88±0,12	0.128571	2.45779e-14		-0.78±0.1	0.0841121	1.49452e-14
AT5G53970	chr5_21914245	A/A	-0,54±0,08	0.157143	2.08278e-10		-0.46±0.11	0.0560748	1.9012e-05
AT5G54400	chr5_22092370	G/G	0,32±0,09	0.0785714	0.000152204		0.25±0.1	0.158879	0.00967586
AT5G54960	chr5_22310411	A/A	0,36±0,09	0.0714286	4.63252e-05		0.52±0.11	0.35514	1.82371e-06
AT5G55460	chr5_22460639	A/A	-0,95±0,16	0.242857	6.81527e-09		-0.9±0.16	0.0747664	4.66406e-08
AT5G56020	chr5_22689472	T/T	-0,71±0,16	0.0928571	1.56318e-05		-0.6±0.13	0.0934579	5.39742e-06
AT5G56100	chr5_22707349	G/G	-0,49±0,1	0.421429	4.33885e-07		-0.49±0.1	0.364486	6.05974e-07
AT5G56370	chr5_22860221	G/G	-0,52±0,09	0.0571429	5.094e-09		-0.47±0.09	0.252336	4.27076e-08
AT5G57230	chr5_23193315	G/G	0,49±0,09	0.1	3.79633e-08		0.33±0.1	0.158879	0.000638478
AT5G58980	chr5_23809336	C/C	0,72±0,1	0.0714286	1.76396e-13		0.52±0.13	0.102804	0.0001178
AT5G60340	chr5_24275857	G/G	-0,61±0,09	0.407143	5.62974e-11		-0.61±0.1	0.429907	2.44963e-10
AT5G61550	chr5_24747219	T/T	-0,69±0,09	0.107143	9.2891e-14		-0.44±0.09	0.308411	6.04375e-07
AT5G63520	chr5_25435104	G/G	-0,64±0,13	0.564286	1.08376e-06		-0.54±0.18	0.112149	0.00293821
AT5G63580	chr5_25468341	G/G	0,43±0,08	0.442857	4.33808e-07		0.53±0.09	0.439252	2.29967e-09
AT5G64630	chr5_25833100	G/G	0,75±0,11	0.392857	3.31269e-12		0.57±0.1	0.17757	1.34636e-08
AT5G66080	chr5_26424978	G/G	-0,52±0,08	0.0785714	8.13439e-10		-0.44±0.1	0.252336	1.59152e-05
AT5G66480	chr5_26549786	T/T	-0,82±0,17	0.0642857	1.86743e-06		-0.44±0.12	0.0747664	0.000212209
AT5G66490	chr5_26549786	T/T	-0,83±0,17	0.0642857	1.17902e-06		-0.81±0.12	0.0747664	2.35172e-11
AT5G66840	chr5_26746223	T/T	0,62±0,1	0.0714286	2.02925e-10		0.63±0.17	0.317757	0.000291143
AT5G67290	chr5_26846358	A/A	-0,62±0,1	0.328571	2.21692e-09		-0.45±0.1	0.35514	5.73586e-06
AT5G67540	chr5_26944169	A/A	0,7±0,12	0.35	1.05521e-08		0.47±0.1	0.457944	2.72227e-06
AT3G16390	chr3_5568916	C/C	0,99±0,16	0.307143	1.39328e-09		0.83±0.11	0.28972	2.93674e-14
AT3G16390	chr5_5855701	T/T	0,32±0,09	0.0785714	0.000366056		0.33±0.1	0.0747664	0.000510575
AT3G32920	chr1_10008048	A/A	0,28±0,12	0.15	0.0221368		0.17±0.07	0.252336	0.0153196
AT3G32920	chr3_13416069	A/A	0,93±0,12	0.235714	6.77396e-14		0.57±0.08	0.280374	3.51182e-14
AT3G32920	chr3_13416069	A/A	0,93±0,12	0.164286	6.77396e-14		0.57±0.08	0.299065	3.51182e-14
AT3G43610	chr3_15531245	C/C	0,63±0,1	0.2	6.09166e-11		0.38±0.1	0.0747664	0.000101773
AT3G46900	chr3_17269895	A/A	-0,52±0,1	0.0785714	2.90694e-07		-0.48±0.09	0.242991	2.93581e-07
AT3G50880	chr3_18936789	C/C	-0,39±0,09	0.0714286	2.56928e-05		-0.49±0.1	0.439252	8.40466e-07
AT3G59190	chr3_21884602	T/T	0,65±0,11	0.478571	1.62358e-08		0.7±0.13	0.0560748	7.86158e-08
AT4G02460	chr4_1058973	G/G	0,59±0,11	0.471429	4.22416e-08		0.44±0.1	0.158879	9.19426e-06
AT4G07410	chr4_4214036	A/A	-0,51±0,08	0.142857	1.69982e-09		-0.43±0.1	0.28972	3.82784e-05
AT4G27060	chr4_13571820	C/C	0,63±0,11	0.535714	2.63891e-09		0.39±0.1	0.345794	4.44234e-05
AT4G27070	chr1_11506730	C/C	0,62±0,1	0.0857143	4.30053e-10		0.61±0.1	0.345794	2.33027e-10
AT4G27070	chr4_13553783	T/T	0,66±0,1	0.185714	6.13806e-12		0.72±0.1	0.271028	1.07751e-13
AT4G27080	chr1_11506730	C/C	0,66±0,1	0.114286	2.90215e-11		0.41±0.1	0.0560748	2.4363e-05
AT4G27080	chr4_13553783	T/T	0,7±0,1	0.485714	3.56185e-13		0.48±0.1	0.214953	7.08934e-07
AT4G27080	chr5_15243278	T/T	0,6±0,11	0.242857	1.49061e-07		0.49±0.1	0.121495	4.11709e-07
AT5G24660	chr1_14600466	T/T	-0,7±0,09	0.0571429	2.85873e-14		-0.79±0.16	0.102804	6.52697e-07
AT5G24660	chr1_15575602	G/G	0,49±0,08	0.128571	7.58189e-09		0.74±0.15	0.158879	1.21211e-06
AT5G24660	chr5_8442551	T/T	0,3±0,1	0.428571	0.00196652		0.37±0.1	0.308411	0.000123027
AT5G38590	chr5_15453373	C/C	0,61±0,09	0.357143	5.43763e-12		0.55±0.11	0.0560748	9.02806e-07
AT5G44570	chr5_17961505	A/A	0,37±0,08	0.0785714	1.23503e-05		0.48±0.09	0.261682	4.91421e-07
AT1G22403	chr5_26850990	T/T	0,91±0,13	0.0785714	5.78344e-12		0.56±0.1	0.327103	9.2819e-09
AT5G66658	chr1_13323173	T/T	-0,2±0,1	0.0571429	0.0454727		-0.36±0.08	0.17757	5.19415e-06
AT5G66658	chr5_26609368	C/C	-0,55±0,11	0.128571	2.46079e-07		-0.43±0.08	0.0747664	3.55374e-08
AT1G27560	chr1_9570009	A/A	-0,4±0,09	0.0714286	4.73722e-06		-0.31±0.07	0.0841121	1.16766e-05
AT1G31910	chr1_11458878	A/A	0,65±0,08	0.0857143	7.18485e-15		0.49±0.1	0.345794	1.64175e-06
AT1G31910	chr5_11997528	A/A	-0,45±0,08	0.307143	1.04531e-07		-0.43±0.1	0.345794	9.5465e-06
AT1G65520	chr1_24361666	A/A	0,28±0,09	0.378571	0.00121007		0.36±0.1	0.345794	0.000234618
AT2G11000	chr2_4347440	G/G	0,75±0,11	0.178571	1.1532e-11		0.66±0.1	0.439252	2.2523e-11
AT2G20560	chr2_8883614	A/A	0,39±0,09	0.0785714	4.56602e-06		0.34±0.11	0.224299	0.00221264
AT2G23110	chr2_9840140	T/T	0,38±0,08	0.0785714	4.3788e-06		0.45±0.1	0.233645	1.13895e-05
AT2G25510	chr1_2031544	T/T	-0,54±0,1	0.414286	1.14912e-08		-0.63±0.12	0.102804	7.39031e-08
AT2G25510	chr2_10847006	C/C	-0,49±0,12	0.0785714	4.06959e-05		-0.51±0.1	0.242991	8.59324e-07
AT2G29910	chr2_12666437	C/C	-0,49±0,12	0.307143	7.17087e-05		-0.6±0.15	0.345794	7.17952e-05
AT2G40240	chr2_16810569	A/A	-0,47±0,09	0.35	3.4972e-08		-0.52±0.1	0.196262	5.84474e-08
AT2G41830	chr2_17458181	T/T	0,74±0,11	0.185714	3.93049e-11		0.57±0.11	0.392523	1.90841e-07
AT2G43535	chr2_18071235	T/T	-0,6±0,11	0.0642857	4.2123e-08		-0.53±0.1	0.0560748	2.38838e-07
AT3G01920	chr3_319854	A/A	0,46±0,08	0.185714	3.53416e-08		0.44±0.1	0.271028	3.78975e-06
AT3G04181	chr3_1099944	A/A	-0,82±0,11	0.314286	2.30491e-13		-0.57±0.09	0.17757	2.11791e-10
AT3G04181	chr5_525023	G/G	-0,8±0,15	0.0928571	6.73583e-08		-0.24±0.11	0.364486	0.0350328
aSNP: Overlapping SNP between the two datasets; bGenotype: Genotype at the coding allele in Schmitz-data; ca±SE: Additive effect ± Standard Error;dMAF: Minor Allele Frequency; eP-value: nominal P-value from single-SNP association
