# Supplementary material for: Genetic Regulation of Transcriptional Variation in Natural Arabidopsis thaliana Accessions
Source: G3 (Bethesda). 2016 May 24;6(8):2319–28. doi: 10.1534/g3.116.030874 (PMC4978887; doi:10.1534/g3.116.030874)
Supplement: Supplemental Material [file supp_g3.116.030874_TableS7.xlsx]

## Sheet: 工作表1
Table S7. Tissue specific expression of the 111 genes do not expressed in leaf of Col-0
Locus	Tissue
AT2G05117	No
AT5G08460	pollen/seedling
AT2G04830	No
AT1G64235	pollen
AT2G15930	No
AT3G25720	No
AT1G11370	pollen/seedling
AT4G15053	No
AT1G76830	No
AT3G25719	pollen
AT3G46482	No
AT5G67040	No
AT5G40050	pollen
AT5G48350	pollen/seedling
AT1G50050	pollen/seedling
AT1G51990	No
AT5G36240	pollen/seedling
AT5G22680	pollen/seedling
AT2G29000	No
AT5G54206	No
AT5G03820	pollen
AT5G14290	pollen/seedling
AT2G12935	pollen
AT3G17150	No
AT5G66970	pollen
AT2G25169	pollen/seedling
AT5G22555	No
AT1G62410	No
AT3G42786	No
AT1G67010	No
AT5G37280	pollen/seedling
AT3G21570	pollen/seedling
AT2G36550	No
AT4G01925	pollen/seedling
AT1G02830	No
AT1G14688	pollen
AT2G16520	pollen
AT3G28193	No
AT5G38275	No
AT5G35800	No
AT1G50530	pollen/seedling
AT3G32904	No
AT2G11280	pollen/seedling
AT5G59616	No
AT3G44444	No
AT3G53080	pollen
AT2G06917	No
AT4G29300	No
AT1G35280	No
AT3G29764	No
AT5G23065	No
AT1G20520	pollen/seedling
AT3G25014	pollen/seedling
AT2G27850	No
AT3G33145	pollen
AT3G43303	No
AT1G61688	No
AT4G09745	No
AT4G04680	pollen/seedling
AT3G29786	No
AT4G03292	pollen/seedling
AT2G17160	No
AT5G43770	pollen/seedling
AT3G15320	pollen/seedling
AT2G17043	No
AT5G29560	pollen
AT1G47915	No
AT1G44940	pollen
AT1G32010	No
AT5G26642	No
AT1G22720	pollen
AT2G44800	pollen/seedling
AT3G29636	No
AT5G48210	No
AT5G12090	No
AT5G46010	No
AT3G30812	No
AT2G14020	No
AT5G28671	No
AT2G01360	No
AT5G32434	No
AT5G20750	No
AT4G17512	pollen/seedling
AT4G04110	No
AT3G25573	No
AT3G48346	pollen
AT2G44383	pollen/seedling
AT1G22680	pollen/seedling
AT3G06545	pollen
AT4G16105	No
AT4G27890	pollen
AT5G17110	pollen
AT2G15610	No
AT4G20420	pollen/seedling
AT1G44674	No
AT3G59460	pollen/seedling
AT1G48180	pollen/seedling
AT4G22230	pollen/seedling
AT2G44780	pollen/seedling
AT4G29305	pollen
AT2G17080	No
AT5G56368	pollen
AT1G32710	No
AT2G47660	pollen
AT2G26211	pollen/seedling
AT3G28310	pollen/seedling
AT5G44065	pollen/seedling
AT1G24010	No
AT4G01260	No
AT2G38830	pollen/seedling
AT4G29340	pollen/seedling
